# Supplementary material for: Host factor prioritization for pan-viral genetic perturbation screens using random intercept models and network propagation
Source: PLoS Comput Biol. 2020 Feb 10;16(2):e1007587. doi: 10.1371/journal.pcbi.1007587 (PMC7034926; doi:10.1371/journal.pcbi.1007587)
Supplement: S1 Code — (ZIP) [file pcbi.1007587.s001.zip]

Archive with 27 entries (25 files):
- 1a_normalize_data.R
- 1b_normalize_data_plot.R
- 2a_pan_viral_hit_selection.R
- 2b_pan_viral_hit_selection_plot.R
- 3a_network_analysis.R
- 3b_network_analysis_table.R
- 4a_stability_analysis.R
- 4b_stability_analysis_plot.R
- 4c_predictive_model.R
- 4d_predictive_model_plot.R
- _preprocess.R
- _preprocess_background.R
- _preprocess_bscore.R
- _preprocess_loess.R
- _preprocess_log.R
- _preprocess_low_viability.R
- _preprocess_raw_data.R
- _preprocess_well_outliers.R
- _preprocess_zscore.R
- _util_stat.R
- README.md
- _compound_screen_analysis/
- _compound_screen_analysis/README.md
- _compound_screen_analysis/analyse_compound_screens.R
- _validation_screen_analysis/
- _validation_screen_analysis/analyse_validation.R
- _validation_screen_analysis/README.md
