# Supplementary material for: Host factor prioritization for pan-viral genetic perturbation screens using random intercept models and network propagation
Source: PLoS Comput Biol. 2020 Feb 10;16(2):e1007587. doi: 10.1371/journal.pcbi.1007587 (PMC7034926; doi:10.1371/journal.pcbi.1007587)
Supplement: S1 Code — (ZIP) [file pcbi.1007587.s001.zip › 1a_normalize_data.R]

#!/usr/bin/env Rscript

# perturbatr: analysis of high-throughput gene perturbation screens
#
# Copyright (C) 2018 Simon Dirmeier
#
# This file is part of perturbatr
#
# perturbatr is free software: you can redistribute it and/or modify
# it under the terms of the GNU General Public License as published by
# the Free Software Foundation, either version 3 of the License, or
# (at your option) any later version.
#
# perturbatr is distributed in the hope that it will be useful,
# but WITHOUT ANY WARRANTY; without even the implied warranty of
# MERCHANTABILITY or FITNESS FOR A PARTICULAR PURPOSE.  See the
# GNU General Public License for more details.
#
# You should have received a copy of the GNU General Public License
# along with perturbatr. If not, see <http://www.gnu.org/licenses/>.


suppressMessages({
  library(tibble)
  library(readr)
  library(dplyr)
  library(perturbatr)
  library(here)
})


source(file.path(here::here(), "data_analysis", "_preprocess.R"))


normalize.chikv.kinome <- function(rnai.screen.raw)
{
  chikv.raw  <- dplyr::filter(rnai.screen.raw, Condition == "CHIKV")
  chikv.norm <- preprocess(
    chikv.raw,
    normalize=c("log",  "background", "robust-z.score"),
    summarization="mean",
    z.score.level="plate",
    background.column=12,
    drop=T)

  chikv.norm
}


normalize.sars.kinome <- function(rnai.screen.raw)
{
  sars.raw  <- dplyr::filter(rnai.screen.raw, Condition == "SARS")
  sars.norm <- preprocess(
    sars.raw,
    normalize=c("log", "background", "robust-z.score"),
    summarization="mean",
    background.column=12,
    z.score.level="plate",
    drop=T)

  sars.norm
}


normalize.hcv.genome <- function(rnai.screen.raw)
{
  hcv.g.raw  <- dplyr::filter(rnai.screen.raw,
                              Condition=="HCV",
                              Screen=="Genome")
  hcv.g.norm <- preprocess(
    hcv.g.raw,
    normalize=c( "log", "b.score", "robust-z.score"),
    summarization="mean",
    z.score.level="plate",
    drop=T
  )

  hcv.g.norm
}


normalize.denv.genome <- function(rnai.screen.raw)
{
  denv.g.raw  <- dplyr::filter(rnai.screen.raw,
                               Condition=="DENV",
                               Screen=="Genome")
  denv.g.norm <- preprocess(
    denv.g.raw,
    normalize=c("log", "b.score", "robust-z.score"),
    summarization="mean",
    z.score.level="plate",
    drop=T)

  denv.g.norm
}


normalize.hcv.kinome <-  function(rnai.screen.raw)
{
  hcv.k.raw  <- dplyr::filter(rnai.screen.raw,
                              Condition=="HCV",
                              Screen=="Kinome")
  hcv.k.norm <- preprocess(
    hcv.k.raw,
    normalize=c("log","loess", "b.score", "robust-z.score"),
    summarization="mean",
    z.score.level="plate",
    drop=T,
    rm.outlier.wells=c(.05, .95))

  hcv.k.norm
}


normalize.denv.kinome <- function(rnai.screen.raw)
{
  denv.k.raw  <- dplyr::filter(rnai.screen.raw,
                               Condition=="DENV", Screen=="Kinome")
  denv.k.norm <- preprocess(
    denv.k.raw,
    normalize=c("log", "loess", "b.score","robust-z.score"),
    summarization="mean",
    z.score.level="plate",
    drop=T,
    rm.outlier.wells=c(.05, .95))

  denv.k.norm
}


normalize <- function(rnai.screen.raw)
{
  chikv.kinome.norm  <- normalize.chikv.kinome(rnai.screen.raw)
  sars.kinome.norm   <- normalize.sars.kinome(rnai.screen.raw)

  hcv.genome.norm    <- normalize.hcv.genome(rnai.screen.raw)
  denv.genome.norm   <- normalize.denv.genome(rnai.screen.raw)

  hcv.kinome.norm    <- normalize.hcv.kinome(rnai.screen.raw)
  denv.kinome.norm   <- normalize.denv.kinome(rnai.screen.raw)

  rnai.screen <- rbind(sars.kinome.norm,
                       chikv.kinome.norm,
                       hcv.genome.norm,
                       denv.genome.norm,
                       hcv.kinome.norm,
                       denv.kinome.norm)

  rnai.screen
}


(function() {
  file.dir <- file.path(here::here(), "data_analysis", "data")
  out.dir <- file.path(here::here(), "data_analysis", "data")

  infile       <- file.path(file.dir, "rnai_screen_raw.rds")
  outfile.rds  <- file.path(out.dir, "rnai_screen_normalized.rds")
  outfile.tsv  <- file.path(out.dir, "rnai_screen_normalized.tsv")

  rnai.screen.raw <- readr::read_rds(infile)
  rnai.screen     <- normalize(rnai.screen.raw)

  saveRDS(rnai.screen, outfile.rds)
  readr::write_tsv(x=rnai.screen, path=outfile.tsv)
})
