# Supplementary material for: Host factor prioritization for pan-viral genetic perturbation screens using random intercept models and network propagation
Source: PLoS Comput Biol. 2020 Feb 10;16(2):e1007587. doi: 10.1371/journal.pcbi.1007587 (PMC7034926; doi:10.1371/journal.pcbi.1007587)
Supplement: S1 Code — (ZIP) [file pcbi.1007587.s001.zip › 1b_normalize_data_plot.R]

#!/usr/bin/env Rscript

# perturbatr: analysis of high-throughput gene perturbation screens
#
# Copyright (C) 2018 Simon Dirmeier
#
# This file is part of perturbatr
#
# perturbatr is free software: you can redistribute it and/or modify
# it under the terms of the GNU General Public License as published by
# the Free Software Foundation, either version 3 of the License, or
# (at your option) any later version.
#
# perturbatr is distributed in the hope that it will be useful,
# but WITHOUT ANY WARRANTY; without even the implied warranty of
# MERCHANTABILITY or FITNESS FOR A PARTICULAR PURPOSE.  See the
# GNU General Public License for more details.
#
# You should have received a copy of the GNU General Public License
# along with perturbatr. If not, see <http://www.gnu.org/licenses/>.


suppressMessages({
  library(tibble)
  library(dplyr)
  library(tidyr)
  library(ggplot2)
  library(hrbrthemes)
  library(cowplot)
  library(perturbatr)
  library(here)
})


.plot.quality <- function(dat, title)
{
  qual <- dat
  qual <- dplyr::group_by(qual, Condition, Screen, Library,
                          ScreenType, ReadoutType,
                          Replicate, Plate) %>%
                          {dplyr::mutate(ungroup(.), grp = group_indices(.)) }%>%
    ungroup()
  df <- qual %>%
    dplyr::select(Condition, Screen, Readout, grp) %>%
    dplyr::mutate(grp=as.factor(grp)) %>%
    dplyr::filter(!is.na(Readout), !is.infinite(Readout))

  ggplot2::ggplot(df, ggplot2::aes(grp, Readout)) +
    theme_cowplot() +
    ggplot2::geom_boxplot(outlier.size = .2, lwd=.15, outlier.stroke=.2) +
    ggplot2::theme(text = ggplot2::element_text(size = 20),
                   axis.text.x=element_blank(),
                   axis.text.y=element_text(size=7),
                   axis.title.x=element_text(size=8),
                   axis.ticks = element_line(size = .15),
                   axis.line = element_line(size = .15),
                   plot.title = element_text(size=9),
                   axis.title.y=element_text(size=8)) +
    ggplot2::xlab("Plate number")  +
    ggplot2::ggtitle(title)
}


plot.quality <- function(raw.dat, norm.dat)
{
  pl.raw  <- dplyr::filter(raw.dat, Condition == "HCV", Screen=="Kinome") %>%
    .plot.quality(title="Before normalization")
  pl.norm  <- dplyr::filter(norm.dat, Condition == "HCV", Screen=="Kinome") %>%
    .plot.quality(title="After normalization")

  cowplot::plot_grid(pl.raw ,
                     pl.norm + scale_y_continuous(""),
                     nrow=1, label_size=9,
                     labels=c("(a)", "(b)"))
}


.plot.plate.controls <- function(dat, title)
{
  df <- dplyr::group_by(dat, Screen, Library, Condition,
                             ScreenType, ReadoutType,
                             Replicate, Plate) %>%
                             {dplyr::mutate(ungroup(.), grp = group_indices(.)) }%>%
    ungroup()
  df   <- dplyr::mutate(df, Plate=grp) %>%
    dplyr::filter(Condition=="HCV", Screen=="Kinome") %>%
    dplyr::select(Readout, ReadoutType, Screen, Plate, Control) %>%
    dplyr::filter(!is.na(Control), Control != 0) %>%
    dplyr::group_by(ReadoutType, Screen, Plate, Control) %>%
    dplyr::summarize(Readout=mean(Readout, na.rm=T)) %>% ungroup %>%
    dplyr::mutate(Plate=as.factor(Plate), Control=as.factor(Control))

  ggplot2::ggplot(df) +
    ggplot2::geom_line(aes(x=Plate, y=Readout)) +
    ggplot2::geom_point(aes(x=Plate, y=Readout, color=Control), size=2) +
    cowplot::theme_cowplot() +
    ggplot2::theme(axis.text.x=element_blank(),
                   axis.title=element_text(size=16),
                   legend.title=element_text(size=16),
                   legend.text=element_text(size=16)) +
    ggplot2::scale_color_manual(values=c("darkred", "darkblue"),
                                breaks=c("-1", "1"),
                                labels=c("Negative", "Positive")) +
    ggplot2::xlab("Plate number")  +
    ggplot2::ggtitle(title)
}


plot.plate.controls <- function(raw.dat, norm.dat)
{

  pl1 <- .plot.plate.controls(raw.dat, "Before normalization")
  pl2 <- .plot.plate.controls(norm.dat, "After normalization")
  legend <- get_legend(pl1)

  p <- cowplot::plot_grid(pl1 + guides(color=FALSE),
                          pl2 + scale_y_continuous() + guides(color=FALSE),
                          nrow = 1, labels = c("(a)", "(b)"))
  cowplot::plot_grid(p, legend, ncol = 2, rel_widths = c(1, .2))
}


.plot.control.densities <- function(dat, title)
{
  df <- dplyr::group_by(dat, Condition, Screen, Library,
                        ScreenType, ReadoutType,
                        Replicate, Plate) %>%
                        {dplyr::mutate(ungroup(.), grp = group_indices(.)) } %>%
    ungroup()

  df   <- dplyr::mutate(df, Plate=grp) %>%
    dplyr::select(Condition, Screen, Readout, Control) %>%
    dplyr::filter(!is.na(Readout), !is.infinite(Readout),
                  !is.na(Control), Control != 0) %>%
    dplyr::mutate(Control = as.character(Control)) %>%
    dplyr::filter(Condition=="HCV", Screen=="Kinome")

  ggplot(df) +
    geom_histogram(aes(Readout, y=..density..,
                       color=factor(Control),
                       fill=factor(Control)),
                   bins=30,  position = "dodge") +
    cowplot::theme_cowplot() +
    ggplot2::theme(axis.ticks.x = element_blank(),
                   axis.title=element_text(size=16),
                   legend.title=element_text(size=16),
                   legend.text=element_text(size=16)) +
    ggplot2::scale_color_manual("Control",
                                values=c("darkred", "darkblue"),
                                breaks=c("-1", "1"),
                                labels=c("Negative", "Positive")) +
    ggplot2::scale_fill_manual("Control",
                                values=c("darkred", "darkblue"),
                                breaks=c("-1", "1"),
                                labels=c("Negative", "Positive")) +
    scale_y_continuous("Density") +
    ggplot2::ggtitle(title)

}


plot.control.densities <- function(raw.dat, norm.dat)
{

  pl1 <- .plot.control.densities(raw.dat, "Before normalization")
  pl2 <- .plot.control.densities(norm.dat, "After normalization")
  legend <- get_legend(pl1)

  p <- cowplot::plot_grid(
    pl1 + guides(color=FALSE, fill=FALSE),
    pl2 + scale_y_continuous("") + guides(color=FALSE, fill=FALSE),
    nrow = 1, labels = c("(a)", "(b)"))
  cowplot::plot_grid(p, legend, ncol = 2, rel_widths = c(1, .3))
}


(function() {
  data.dir <- file.path(here::here(), "data_analysis", "data")
  out.dir  <- file.path(here::here(), "data_analysis", "results")

  raw.data.file  <- file.path(out.dir, "rnai_screen_raw-hcv_kinome.rds")
  norm.data.file <- file.path(out.dir, "rnai_screen_normalized-hcv_kinome.rds")

  raw.dat  <- readRDS(raw.data.file)
  norm.dat <- readRDS(norm.data.file)

  quality.plot <- plot.quality(raw.dat, norm.dat)
  control.plot <- plot.plate.controls(raw.dat, norm.dat)
  density.plot <- plot.control.densities(raw.dat, norm.dat)

  for (i in c("png"))
  {
    ggsave(
      filename = file.path(out.dir, paste0("plot-comparison_plate_readouts.", i)),
      plot = quality.plot,
      width = 11,
      height = 4)
    ggsave(
      filename = file.path(out.dir, paste0("plot-comparison_plate_controls.", i)),
      plot = control.plot,
      width = 11,
      height = 4)
    ggsave(
      filename = file.path(out.dir, paste0("plot-comparison_densities.", i)),
      plot = density.plot,
      width = 11,
      height = 4)
  }
})
