# Supplementary material for: Host factor prioritization for pan-viral genetic perturbation screens using random intercept models and network propagation
Source: PLoS Comput Biol. 2020 Feb 10;16(2):e1007587. doi: 10.1371/journal.pcbi.1007587 (PMC7034926; doi:10.1371/journal.pcbi.1007587)
Supplement: S1 Code — (ZIP) [file pcbi.1007587.s001.zip › 2a_pan_viral_hit_selection.R]

#!/usr/bin/env Rscript

# perturbatr: analysis of high-throughput gene perturbation screens
#
# Copyright (C) 2018 Simon Dirmeier
#
# This file is part of perturbatr
#
# perturbatr is free software: you can redistribute it and/or modify
# it under the terms of the GNU General Public License as published by
# the Free Software Foundation, either version 3 of the License, or
# (at your option) any later version.
#
# perturbatr is distributed in the hope that it will be useful,
# but WITHOUT ANY WARRANTY; without even the implied warranty of
# MERCHANTABILITY or FITNESS FOR A PARTICULAR PURPOSE.  See the
# GNU General Public License for more details.
#
# You should have received a copy of the GNU General Public License
# along with perturbatr. If not, see <http://www.gnu.org/licenses/>.


suppressMessages({
  library(tibble)
  library(dplyr)
  library(ggplot2)
  library(perturbatr)
  library(readr)
  library(here)
})


.random.effects.model <- function(dat, bootstrap=10)
{
  weights <- rep(1, nrow(dat))
  weights[which(dat$Design == "pooled")] <- 1.5

  lmm.fit <- perturbatr::hm(
      obj=as(dat, "PerturbationData"),
      Readout ~ Condition + (1 | GeneSymbol) + (1 | Condition:GeneSymbol) + (1 | ScreenType) + (1 | Condition:ScreenType),
      bootstrap.cnt=0,
      weights=weights,
      drop=T)

  lmm.fit
}


random.effects.model <- function(rnai.screen, boo=0)
{
  lmm.fit     <- .random.effects.model(rnai.screen, boo)
  lmm.fit@modelFit$fit <- list()
  lmm.fit@dataSet <- tibble()
  lmm.fit@rawDataSet <- tibble()

  gene.hits <- geneEffects(lmm.fit) %>%
    dplyr::select(GeneSymbol, Effect, Qval)
  gps <- nestedGeneEffects(lmm.fit) %>%
    dplyr::select(Condition, GeneSymbol, Effect) %>%
    tidyr::spread(Condition, Effect)

  full.table <- dplyr::left_join(gene.hits, gps, by="GeneSymbol") %>%
    dplyr::arrange(desc(abs(Effect)))

  list(fit=lmm.fit, full.table=full.table)
}


(function() {
  rnai.file <- file.path(here::here(), "data_analysis", "data", "rnai_screen_normalized.rds")
  outfolder <- file.path(here::here(), "data_analysis", "results")

  outfile   <- file.path(outfolder, "lmm-fit.rds")
  full.table.outfile  <- file.path(outfolder, "lmm-inferred_effects.tsv")
  gene.effect.outfile <- file.path(outfolder, "lmm-gene_effects.tsv")
  nested.gene.effect.outfile <- file.path(outfolder, "lmm-nested_gene_effects.tsv")

  rnai.screen <- readRDS(rnai.file)
  fit <- random.effects.model(rnai.screen)
  gene.effects <- geneEffects(fit$fit)
  nested.gene.effects <- nestedGeneEffects(fit$fit)

  saveRDS(fit, outfile)
  readr::write_tsv(fit$full.table[,-3], path=full.table.outfile)
  readr::write_tsv(gene.effects[, 2:1], path=gene.effect.outfile)
  readr::write_tsv(nested.gene.effects[, c(1, 2, 3, 4)],
                   path=nested.gene.effect.outfile)
})
