# Supplementary material for: Host factor prioritization for pan-viral genetic perturbation screens using random intercept models and network propagation
Source: PLoS Comput Biol. 2020 Feb 10;16(2):e1007587. doi: 10.1371/journal.pcbi.1007587 (PMC7034926; doi:10.1371/journal.pcbi.1007587)
Supplement: S1 Code — (ZIP) [file pcbi.1007587.s001.zip › 2b_pan_viral_hit_selection_plot.R]

#!/usr/bin/env Rscript

# perturbatr: analysis of high-throughput gene perturbation screens
#
# Copyright (C) 2018 Simon Dirmeier
#
# This file is part of perturbatr
#
# perturbatr is free software: you can redistribute it and/or modify
# it under the terms of the GNU General Public License as published by
# the Free Software Foundation, either version 3 of the License, or
# (at your option) any later version.
#
# perturbatr is distributed in the hope that it will be useful,
# but WITHOUT ANY WARRANTY; without even the implied warranty of
# MERCHANTABILITY or FITNESS FOR A PARTICULAR PURPOSE.  See the
# GNU General Public License for more details.
#
# You should have received a copy of the GNU General Public License
# along with perturbatr. If not, see <http://www.gnu.org/licenses/>.


suppressMessages({
  library(tibble)
  library(dplyr)
  library(tidyr)
  library(perturbatr)
  library(ggplot2)
  library(here)
})


effect.matrices <- function(obj)
{
  g <- geneEffects(obj) %>%
    dplyr::select(GeneSymbol, Effect) %>%
    dplyr::arrange(desc(abs(Effect)))
  pg <- nestedGeneEffects(obj) %>%
    dplyr::select(Condition, GeneSymbol, Effect)

  list(gene.effects=g, gene.pathogen.effects=pg)
}


colors <- function()
{
  list(red   = "#E64B35FF",
       blue  = "#3C5488FF",
       green = "#00A087FF")
}


plot.gene.effects  <- function(x, size=10)
{
  if ("Condition" %in% colnames(x))
  {
    x <- dplyr::filter(x, Control == 0) %>%
      dplyr::arrange(desc(abs(Effect))) %>%
      dplyr::group_by(Condition)
    x <- dplyr::filter(x, row_number() <= 25)
  } else {
    x <- dplyr::arrange(x, desc(abs(Effect))) %>%
      dplyr::filter(row_number() <= 25)
  }
  x.pos.range <- max(abs(x$Effect))
  x.lim  <- c(-x.pos.range, x.pos.range) + c(-x.pos.range, x.pos.range)/5
  LDcolors     <- rev(RColorBrewer::brewer.pal(11, "Spectral"))

  pl <-
    ggplot2::ggplot(x) +
    ggplot2::geom_bar(
      ggplot2::aes(x$GeneSymbol, abs(x$Effect), fill=factor(sign(x$Effect))),
      stat="identity")
  pl <- if (any(sign(x$Effect) == 0)) {
    pl + ggplot2::scale_fill_manual(
      "Trend", values = c(colors()$red, "grey", colors()$blue),
      limits = c("1",  "0", "-1"), labels=c("Positive", "None", "Negative"))
  } else {
    pl + ggplot2::scale_fill_manual(
      "Trend", values = c(colors()$red,  colors()$blue),
      limits = c("1", "-1"), labels=c("Positive", "Negative"))
  }
  pl <-
    pl +
    ggplot2::scale_x_discrete(labels = rev(sort(x$GeneSymbol)),
                              limits = rev(sort(x$GeneSymbol))) +
    ggplot2::theme_minimal() +
    ggplot2::theme(axis.text.y = ggplot2::element_text(size = size - 2,
                                                       family = "Helvetica"),
                   axis.title.x = ggplot2::element_blank(),
                   axis.title.y = ggplot2::element_blank(),
                   legend.position = "bottom",
                   axis.ticks   = ggplot2::element_blank(),
                   panel.grid.major = ggplot2::element_blank(),
                   text = ggplot2::element_text(size = size,
                                                family = "Helvetica"),
                   axis.text.x = ggplot2::element_text(
                     size = size - 2,
                     family = "Helvetica")) +
    ggplot2::coord_flip()

  pl
}


plot.gene.virus.effects <- function(x)
{

  em <- effect.matrices(x)
  ge <- em$gene.effects %>%
    dplyr::arrange(desc(abs(Effect))) %>%
    .[1:25,]
  gpe <-  em$gene.pathogen.effects %>%
    dplyr::filter(GeneSymbol %in% ge$GeneSymbol) %>%
    dplyr::mutate(Condition = replace(Condition, Condition == "SARS", "SARS-CoV"))

  colnames(gpe) <- c("Pathogen", "GeneSymbol", "Effect")
  gpe$GeneSymbol <- factor(gpe$GeneSymbol, levels=rev(unique(gpe$GeneSymbol)))
  LDcolors <- rev(RColorBrewer::brewer.pal(11, "Spectral"))

  pl <-
    ggplot2::ggplot(gpe, ggplot2::aes(GeneSymbol, Pathogen)) +
    ggplot2::geom_tile(ggplot2::aes(fill = Effect), colour=LDcolors[1]) +
    ggplot2::scale_x_discrete(expand = c(0,0)) +
    ggplot2::scale_y_discrete(expand = c(0,0)) +
    ggplot2::scale_fill_gradient2(low      = LDcolors[1],
                                  high     = LDcolors[11],
                                  na.value = LDcolors[6],
                                  name     = paste("Gene virus\neffect")) +
    ggplot2::coord_flip() +
    ggplot2::theme_bw() +
    hrbrthemes::theme_ipsum_rc(base_family="Helvetica") +
    ggplot2::theme(text            = ggplot2::element_text(size = 20),
                   aspect.ratio = 1.5,
                   axis.text.y=element_text(size=14),
                   axis.title.x=element_blank(),
                   axis.title.y=element_blank(),
                   legend.text=element_text(size=14),
                   plot.title = element_text(hjust = 0.5),
                   strip.text.x = element_text(size = 14, hjust=.1),
                   strip.text.y = element_text(size = 14),
                   panel.spacing.y = ggplot2::unit(2, "lines"))

    pl
}


plot.top.virus.effects <- function(x)
{

  df <- x %>%
    dplyr::filter(Control == 0, Qval < .2) %>%
    dplyr::group_by(Condition) %>%
    dplyr::top_n(20, Qval)

  ggplot2::ggplot(df) +
    geom_bar(aes(x=GeneSymbol, y=abs(Effect), fill=Effect), stat="identity") +
    facet_wrap(Condition ~ .) +
    theme_minimal() +
    scale_y_continuous("Gene effect strength") +
    ggplot2::scale_fill_gradient2("Trend", high=colors()$red, low=colors()$blue, limits = c(-5, 5)) +
    scale_x_discrete("") +
    coord_polar() +
    theme(axis.text.x=element_text(angle=5))
}


(function() {
  data.dir <- file.path(here::here(), "data_analysis", "results")
  out.dir <- file.path(here::here(), "data_analysis", "results")

  data.file <- file.path(data.dir, "lmm-fit.rds")
  fit       <- readRDS(data.file)

  pl1 <- plot.gene.effects(geneEffects(fit$fit))
  pl2 <- plot.gene.virus.effects(fit$fit)
  pl3 <- plot.top.virus.effects(nestedGeneEffects(fit$fit))

  for (i in c("png"))
  {
    ggsave(filename = file.path(out.dir, paste0("plot-lmm-gene_effects.", i)),
          plot = pl1, width = 6, height = 8)
    ggsave(filename = file.path(out.dir, paste0("plot-lmm-nested_gene_effects.", i)),
          plot = pl2, width = 8, height = 8)
    ggsave(filename = file.path(out.dir, paste0("plot-lmm-virus_hits.", i)),
           plot = pl3, width = 9, height = 9)
  }
})
