# Supplementary material for: Host factor prioritization for pan-viral genetic perturbation screens using random intercept models and network propagation
Source: PLoS Comput Biol. 2020 Feb 10;16(2):e1007587. doi: 10.1371/journal.pcbi.1007587 (PMC7034926; doi:10.1371/journal.pcbi.1007587)
Supplement: S1 Code — (ZIP) [file pcbi.1007587.s001.zip › 3a_network_analysis.R]

#!/usr/bin/env Rscript

# perturbatr: analysis of high-throughput gene perturbation screens
#
# Copyright (C) 2018 Simon Dirmeier
#
# This file is part of perturbatr
#
# perturbatr is free software: you can redistribute it and/or modify
# it under the terms of the GNU General Public License as published by
# the Free Software Foundation, either version 3 of the License, or
# (at your option) any later version.
#
# perturbatr is distributed in the hope that it will be useful,
# but WITHOUT ANY WARRANTY; without even the implied warranty of
# MERCHANTABILITY or FITNESS FOR A PARTICULAR PURPOSE.  See the
# GNU General Public License for more details.
#
# You should have received a copy of the GNU General Public License
# along with perturbatr. If not, see <http://www.gnu.org/licenses/>.


suppressMessages({
  library(dplyr)
  library(tibble)
  library(perturbatr)
  library(purrr)
  library(igraph)
  library(readr)
  library(here)
})


network.propagation <- function(lmm.fit, graph)
{
  # change to sequence for testing differences
  ret <- purrr:::map_dfr(seq(.35, .35, by=0.05), function(.)
  {
    # change to TRUE/FALSE
    map_dfr(c(FALSE), function(truth) {
      diffusion <- perturbatr::diffuse(
        lmm.fit, graph=graph, delete.nodes.on.degree=1, r=.,
        take.largest.component=TRUE, correct.for.hubs=FALSE)

      ge <- geneEffects(diffusion)
      ge$restart <- as.character(.)
      ge$correct_hub <- truth

      ge
    })
  })

  ret
}


(function()
{
  data.folder   <- file.path(here::here(), "data_analysis", "data")
  result.folder <- file.path(here::here(), "data_analysis", "results")

  out.file  <- file.path(result.folder, "diffusion-fit.rds")
  out.table <- file.path(result.folder, "diffusion-gene_effects.tsv")

  graph.file <- file.path(data.folder, "graph_file.tsv")
  graph.df   <- read.csv(graph.file, header=TRUE, sep="\t")

  lmm.fit <- readRDS(file.path(result.folder, "lmm-fit.rds"))
  lmm.fit.full <- lmm.fit$fit
  diff.full <- network.propagation(lmm.fit.full, graph.df)

  diff.results <- diff.full %>%
    dplyr::arrange(desc(DiffusionEffect))

  res <- list(final.results=diff.results, diff.full=diff.full)
  saveRDS(res, out.file)
  readr::write_tsv(diff.results[,-2], out.table)
})
