# Supplementary material for: Host factor prioritization for pan-viral genetic perturbation screens using random intercept models and network propagation
Source: PLoS Comput Biol. 2020 Feb 10;16(2):e1007587. doi: 10.1371/journal.pcbi.1007587 (PMC7034926; doi:10.1371/journal.pcbi.1007587)
Supplement: S1 Code — (ZIP) [file pcbi.1007587.s001.zip › 3b_network_analysis_table.R]

#!/usr/bin/env Rscript

# perturbatr: analysis of high-throughput gene perturbation screens
#
# Copyright (C) 2018 Simon Dirmeier
#
# This file is part of perturbatr
#
# perturbatr is free software: you can redistribute it and/or modify
# it under the terms of the GNU General Public License as published by
# the Free Software Foundation, either version 3 of the License, or
# (at your option) any later version.
#
# perturbatr is distributed in the hope that it will be useful,
# but WITHOUT ANY WARRANTY; without even the implied warranty of
# MERCHANTABILITY or FITNESS FOR A PARTICULAR PURPOSE.  See the
# GNU General Public License for more details.
#
# You should have received a copy of the GNU General Public License
# along with perturbatr. If not, see <http://www.gnu.org/licenses/>.


suppressMessages({
  library(dplyr)
  library(tibble)
  library(perturbatr)
  library(ggplot2)
  library(uuid)
  library(xtable)
  library(igraph)
  library(here)
})


show.xtable <- function(tabl, caption, label, out.file)
{
  align <- rep("l", ncol(tabl) + 1)
  bold <- function(x) {paste('{\\textbf{',x,'}}', sep ='')}
  print.xtable(xtable(tabl, align=align,
                      label=label, caption=caption),
              booktabs=T,
              sanitize.colnames.function=bold,
              sanitize.subheadings.function = bold,
              include.rownames = FALSE,  comment=FALSE,
              file=out.file)
}


merged.tables <- function(lmm, diffu)
{
  fit <- lmm$fit
  lmm.p <- geneEffects(fit)

  diff.hits <- dplyr::select(diffu$final.results, GeneSymbol, DiffusionEffect) %>%
    dplyr::arrange(desc(DiffusionEffect))
  diff.hits <- diff.hits %>%
    dplyr::mutate(RankNetworkAnalysis =seq(nrow(diff.hits))) %>%
    dplyr::select(-DiffusionEffect)

  gps <- nestedGeneEffects(fit) %>%
    dplyr::select(Condition, GeneSymbol, Effect) %>%
    tidyr::spread(Condition, Effect)

  # genes from the LMM that are NOT in the graph
  lmm.not.in <-
    lmm.p[!(lmm.p$GeneSymbol %in% diff.hits$GeneSymbol),] %>%
    dplyr::select(GeneSymbol) %>%
    dplyr::mutate(RankNetworkAnalysis = NA_integer_)

  merged.table <- dplyr::bind_rows(lmm.not.in, diff.hits)
  merged.table <- dplyr::mutate(merged.table, o=seq(nrow(merged.table))) %>%
    dplyr::left_join(dplyr::select(geneEffects(fit), GeneSymbol, Effect), by="GeneSymbol") %>%
    dplyr::left_join(gps, by="GeneSymbol") %>%
    dplyr::arrange(o) %>%
    dplyr::select(-o) %>%
    dplyr::mutate(Effect = replace(Effect, Effect == 0, NA_real_))
  merged.table

  merged.first.100 <- merged.table %>%
    dplyr::filter(!is.na(RankNetworkAnalysis)) %>%
    dplyr::rename(Rank = RankNetworkAnalysis) %>%
    .[seq(100), ] %>%
    dplyr::mutate_if(is.numeric, round, 2) %>%
    dplyr::mutate(Rank = as.integer(Rank))

  merged.first.100
}


(function() {
  result.folder <- file.path(here::here(), "data_analysis", "results")

  lmm     <- readRDS(file.path(result.folder, "lmm-fit.rds"))
  diffu   <- readRDS(file.path(result.folder, "diffusion-fit.rds"))

  merged.first <- merged.tables(lmm, diffu)
  out.file <- file.path(result.folder, "perturbator-final_gene_effects")

  saveRDS(merged.first[1:25,], paste0(out.file, ".rds"))
  readr::write_tsv(merged.first, path=paste0(out.file, ".tsv"))
  show.xtable(merged.first[1:25,], "caption", "label", paste0(out.file, ".txt"))
})
