# Supplementary material for: Host factor prioritization for pan-viral genetic perturbation screens using random intercept models and network propagation
Source: PLoS Comput Biol. 2020 Feb 10;16(2):e1007587. doi: 10.1371/journal.pcbi.1007587 (PMC7034926; doi:10.1371/journal.pcbi.1007587)
Supplement: S1 Code — (ZIP) [file pcbi.1007587.s001.zip › 4a_stability_analysis.R]

#!/usr/bin/env Rscript

# perturbatr: analysis of high-throughput gene perturbation screens
#
# Copyright (C) 2018 Simon Dirmeier
#
# This file is part of perturbatr
#
# perturbatr is free software: you can redistribute it and/or modify
# it under the terms of the GNU General Public License as published by
# the Free Software Foundation, either version 3 of the License, or
# (at your option) any later version.
#
# perturbatr is distributed in the hope that it will be useful,
# but WITHOUT ANY WARRANTY; without even the implied warranty of
# MERCHANTABILITY or FITNESS FOR A PARTICULAR PURPOSE.  See the
# GNU General Public License for more details.
#
# You should have received a copy of the GNU General Public License
# along with perturbatr. If not, see <http://www.gnu.org/licenses/>.


suppressMessages({
  library(dplyr)
  library(readr)
  library(tibble)
  library(perturbatr)
  library(argparse)
  library(igraph)
  library(mvtnorm)
})


.create.noiseless.data <- function(rep.cnt, virus.cnt, genes.cnt, gene.vcov)
{
  screens.cnt    <- 5

  viruses      <- paste0("V", 1:virus.cnt)
  virus.effects <- rnorm(virus.cnt, 0, 1)
  if (virus.cnt == 2) { virus.effects[1] <- virus.effects[2] * -1 }
  virus.table <- tibble(Virus=as.character(viruses), VirusEffect=virus.effects)

  genes         <- rownames(gene.vcov)
  gene.effects  <- as.vector(mvtnorm::rmvnorm(1, sigma=gene.vcov))
  gene.table    <- tibble(GeneSymbol=as.character(genes), GeneEffect=gene.effects)

  screens         <- paste0("S", 1:screens.cnt)
  screen.effects  <- rnorm(screens.cnt, 0, 1)
  if (screens.cnt == 2) screen.effects[1] <- screen.effects[2] * -1
  screen.table    <- tibble(ScreenType=as.character(screens), ScreenEffect=screen.effects)

  VG  <- paste(sep=":", viruses, rep(genes, each=virus.cnt))
  vg.effects <- rnorm(genes.cnt*virus.cnt, 0, 1)
  vg.table <-  tibble(VG=as.character(VG), VirusGeneEffect=vg.effects)

  VS  <- paste(sep=":", viruses, rep(screens, each=virus.cnt))
  vs.effects <- rnorm(virus.cnt*screens.cnt, 0, 1)
  vs.table <-  tibble(VS=as.character(VS), VirusScreenEffect=vs.effects)

  # combine effect names and add the respective sum of effects
  effect.data <- as.tibble(expand.grid(genes, screens, viruses)) %>%
    dplyr::rename(GeneSymbol=Var1, ScreenType=Var2, Virus=Var3) %>%
    dplyr::mutate(GeneSymbol=as.character(GeneSymbol),
                  ScreenType=as.character(ScreenType),
                  Virus=as.character(Virus)) %>%
    dplyr::group_by(GeneSymbol, ScreenType, Virus) %>%
    dplyr::mutate(VG=paste(Virus, GeneSymbol, sep=":"),
                  VS=paste(Virus, ScreenType, sep=":")) %>%
    ungroup()

  effect.data <- dplyr::left_join(effect.data, virus.table, by="Virus")
  effect.data <- dplyr::left_join(effect.data, gene.table, by="GeneSymbol")
  effect.data <- dplyr::left_join(effect.data, screen.table, by="ScreenType")
  effect.data <- dplyr::left_join(effect.data, vg.table, by="VG")
  effect.data <- dplyr::left_join(effect.data, vs.table, by="VS")

  effect.data <- effect.data %>%
    dplyr::group_by(VS, VG, ScreenType, GeneSymbol, Virus) %>%
    dplyr::mutate(Effect=sum(VirusEffect, GeneEffect, ScreenEffect,
                             VirusGeneEffect, VirusScreenEffect)) %>%
    ungroup()

  # repeat every line x times to have replicates
  effect.data <- effect.data[rep(1:nrow(effect.data), each=rep.cnt), ]
  effect.data$Replicate <- rep(seq(rep.cnt), nrow(effect.data) / rep.cnt)
  effect.data$Perturbation <- 1
  effect.data$Weight <- 1
  effect.data$Control <- 0

  effect.data
}


.effects <- function(ran)
{
  tibble(GeneSymbol=rownames(ran),Effect=ran[,1])
}


.graph <- function(n)
{
  repeat {
    tryCatch({
      adj <- sapply(1:n, function(e) rnorm(n*10, 0, 1))
      g   <- barabasi.game(n, directed=F)
      edj <- igraph::as_edgelist(g)
      for (i in nrow(edj))
      {
        adj[,edj[i, ]] <- adj[,edj[i, ]] + sign(rnorm(1)) * rbeta(1, 2, 1)
      }
      vcov <- cov(adj)
      invisible(mvtnorm::rmvnorm(1, sigma=vcov))
      break
    }, error=function(r){print(r)}, warning=function(r){print(r)})
  }

  vcov
}


.analyse <- function(dat, graph, weights)
{

  md <- methods::as(dat, "PerturbationData")
  lmm.fit <- hm(md, Readout ~ Condition +
                  (1 | GeneSymbol) +
                  (1 | Condition:GeneSymbol) +
                  (1 | ScreenType) +
                  (1 | Condition:ScreenType), weights=weights)
  diff.fit <- diffuse(lmm.fit, graph=graph, delete.nodes.on.degree=1,
                      r=.35, take.largest.component=TRUE, correct.for.hubs=FALSE)

  lmm.effects <- geneEffects(lmm.fit)
  diff.effects <- geneEffects(diff.fit)

  list(lmm.fit=lmm.effects, diff.fit=diff.effects)
}


.bootstrap <- function(dat, rep.cnt, vir.cnt, v, graph)
{
  bench.list <- list()
  i <- 1
  repeat
  {
    s <- paste0("var:", v, ",vir:", vir.cnt, ",rep:", rep.cnt, ",bootstrap:", i)
    tryCatch({
      subs <- perturbatr::bootstrap(dat, Condition, GeneSymbol, ScreenType)
      mod  <- .analyse(subs, graph, 1)
      bench.list[[i]] <-  list(Var=v, Rep=rep.cnt, Vir=vir.cnt,
                               Bootstrap=i, model=mod)
      i <- i + 1
    }, error=function(e)   { print(paste0("Didnt fit ", i, ": ", e)); i <- 10000 })
    if (i > 10) break
  }

  bench.list
}


ranking.stability.sythetic <- function(outfolder, virs.cnt, rep.cnt, var, gene.cnt=100)
{
  cat("Synthetic stability ranking\n")
  graph           <- .graph(gene.cnt)
  rownames(graph) <- colnames(graph) <- paste0("G", 1:gene.cnt)
  noiseless.data  <- .create.noiseless.data(
    rep.cnt, virs.cnt, gene.cnt, graph)  %>%
    dplyr::rename(Condition = Virus)

  gr <- graph
  gr[gr < 0] <- 0
  graph <- igraph::as_data_frame(
    igraph::graph_from_adjacency_matrix(gr, weighted=T))

  noisy.data <- dplyr::mutate(
    noiseless.data, Readout = Effect + rnorm(nrow(noiseless.data), 0, sqrt(var)))
  bench.list <- list(graph=graph,
                     data=list(Var=0, Rep.cnt=rep.cnt, Vir=virs.cnt,
                               Bootstrap=0, model=noiseless.data))

  s <- paste0("var:", var, ",vir:", virs.cnt, ",rep:", rep.cnt, ",bootstrap:0")
  m <- .analyse(noisy.data, graph, 1)

  bench.list[[s]] <- list(Var=var, Rep=rep.cnt, Vir=virs.cnt, Bootstrap=0, model=m)
  for (vir.cnt in seq(2, virs.cnt))
  {
    viruses     <- paste0("V", 1:vir.cnt)
    sample.data <- dplyr::filter(noisy.data, Condition %in% viruses)
    bench.list  <- c(bench.list, .bootstrap(dat=sample.data, rep.cnt=rep.cnt,
                                            vir.cnt=vir.cnt, v=var, graph))
  }

  data.path   <- file.path(
    outfolder, paste0("stability_", "synthetic_data", "_viruscnt_",
                      virs.cnt, "_repcnt_", rep.cnt, "_var_", var, ".rds"))
  saveRDS(bench.list, data.path)
}


ranking.stability.bio <- function(model.data, graph, outfolder)
{
  cat("Biological stability ranking\n")
  rank.all.data <- .analyse(model.data, graph, model.data$Weight)
  bench.list    <- list(full=rank.all.data)

  vrs <- c( "HCV", "DENV", "SARS", "CHIKV")
  for (idx in c(2, length(vrs)))
  {
    dat <- dplyr::filter(model.data, Condition %in% vrs[1:idx])
    i <- 1
    repeat
    {
      cat(paste0("Bootstrap bio: ", i, ",v: ", paste0(vrs[1:idx], collapse="_")), "\n")
      tryCatch(
      {
        rnai.screen.sample <- dplyr::ungroup(
          perturbatr::bootstrap(dat, Condition, GeneSymbol, ScreenType, Screen, Plate))

        s <- paste0("bootstrap:", i, ",virs:", paste0(vrs[1:idx], collapse="_"))
        bench.list[[s]] <- list(Bootstrap=i,
                                Virus= paste0(vrs[1:idx], collapse="_"),
                                .analyse(rnai.screen.sample, graph, rnai.screen.sample$Weight))
        i <- i + 1
      }, error   = function(e) { print(paste0("Didnt fit ", i, ": ", e)); i <<- 10000 },
         warning = function(e) {
           print(paste0("Bootstrap bio warning:", e,
                        ". Repeating iteration with new bootstrap sample: iteration", i));
      })

      if (i > 10) break
    }
  }

  data.path   <- file.path(outfolder, paste0("stability_", "bio_data", ".rds"))
  saveRDS(bench.list, data.path)
}


(function() {
  set.seed(2)

  data.dir  <- file.path(here::here(), "data_analysis", "data")
  outfolder <- file.path(here::here(), "data_analysis", "results")

  parser <- ArgumentParser()
  parser$add_argument("virus", help = "Virus count",  type="integer")
  parser$add_argument("replicate", help = "Replicate count",  type="integer")
  parser$add_argument("variance", help = "Variance", type="double")
  parser$add_argument("-b", "--bio", action="store_true", help="Do bio benchmark")
  opt <- parser$parse_args()

  if (is.null(opt$virus) || is.null(opt$var) || is.null(opt$replicate))
    stop("Please provide correct arguments")

  rna.file    <- file.path(data.dir, "rnai_screen_normalized.rds")
  rnai.screen <- readRDS(rna.file)
  graph.file <- file.path(data.dir, "graph_file.tsv")
  graph <- readr::read_tsv(graph.file)

  model.data  <- dplyr::filter(rnai.screen, Condition != "CVB")
  weights <- rep(1, nrow(model.data))
  weights[model.data$Design == "pooled"] <- 1.5
  model.data <- methods::as(model.data, "PerturbationData")
  model.data <- perturbatr:::setModelData(model.data, drop=T, weights=weights)

  virs.cnt <-  opt$virus
  rep.cnt  <- opt$replicate
  var      <-  opt$var

  if (opt$bio) ranking.stability.bio(model.data, graph, outfolder)
  ranking.stability.sythetic(outfolder, virs.cnt, rep.cnt, var)
})
