# Supplementary material for: Host factor prioritization for pan-viral genetic perturbation screens using random intercept models and network propagation
Source: PLoS Comput Biol. 2020 Feb 10;16(2):e1007587. doi: 10.1371/journal.pcbi.1007587 (PMC7034926; doi:10.1371/journal.pcbi.1007587)
Supplement: S1 Code — (ZIP) [file pcbi.1007587.s001.zip › 4b_stability_analysis_plot.R]

#!/usr/bin/env Rscript

# perturbatr: analysis of high-throughput gene perturbation screens
#
# Copyright (C) 2018 Simon Dirmeier
#
# This file is part of perturbatr
#
# perturbatr is free software: you can redistribute it and/or modify
# it under the terms of the GNU General Public License as published by
# the Free Software Foundation, either version 3 of the License, or
# (at your option) any later version.
#
# perturbatr is distributed in the hope that it will be useful,
# but WITHOUT ANY WARRANTY; without even the implied warranty of
# MERCHANTABILITY or FITNESS FOR A PARTICULAR PURPOSE.  See the
# GNU General Public License for more details.
#
# You should have received a copy of the GNU General Public License
# along with perturbatr. If not, see <http://www.gnu.org/licenses/>.


suppressMessages({
  library(dplyr)
  library(tibble)
  library(tidyr)
  library(purrr)
  library(perturbatr)
  library(ggplot2)
  library(ggthemr)
  library(hrbrthemes)
  library(cowplot)
})

ggthemr("fresh", "scientific")

jaccard <- function(s1, s2) { length(intersect(s1, s2)) / length(union(s1, s2)) }


.rank.benchmark.pair <- function(cur.dat, len.ben, true.ranks, grp, i)
{
  lmm.rel.gen <- true.ranks$GeneSymbol[1:i]
  dff <- NULL
  for (k in 1:(len.ben - 1))
  {
    cur.dat <- tibble::as.tibble(cur.dat)
    e1   <- dplyr::filter(cur.dat, Bootstrap==k) %>%
      dplyr::arrange(desc(abs(Effect)))
    el1  <- dplyr::filter(e1, GeneSymbol %in% lmm.rel.gen) %>%
      dplyr::arrange(GeneSymbol)

    jac1 <- e1[1:i,]$GeneSymbol
    for (l in (k + 1):len.ben)
    {
      e2   <- dplyr::filter(cur.dat, Bootstrap==l) %>%
        dplyr::arrange(desc(abs(Effect)))
      el2  <- dplyr::filter(e2, GeneSymbol %in% lmm.rel.gen) %>%
        dplyr::arrange(GeneSymbol)
      jac2 <- e2[1:i,]$GeneSymbol

      c <- cor(el1$Effect, el2$Effect, method="spearman")
      jac <- jaccard(jac1, jac2)
      dff <- dplyr::bind_rows(list(
        dff,
        as.tibble(rbind(c(grp, GeneCount=i, Score=c,   Method="Spearman"),
                        c(grp, GeneCount=i, Score=jac, Method="Jaccard")))
      ))
    }
  }

  dff
}


.get.syn.bst.data <- function(fls.stn)
{
  fln.syn.suffixes <- gsub(".*synthetic_data_", "",fls.stn) %>%
    sort() %>%
    unique()
  h <- c()

  # parse the files
  for (f in fls.stn)
  {
    suf <- sub(".*synthetic_data_", "",f)
    h[[suf]] <- f
  }

  h              <- unname(h)
  fl.ls          <- h
  bootstrap.data <- c()

  for (f in fl.ls)
  {
    stab <- readRDS(f)
    stab <- stab[c(-1, -2)]
    stab.data <- c()
    for (i in seq_along(stab))
    {
      el <- stab[[i]]
      lmm.effects <- el$model$lmm.fit$Effect
      lmm.genes   <- el$model$lmm.fit$GeneSymbol
      diffu.effects <- el$model$diff.fit$DiffusionEffect
      diffu.genes   <- el$model$diff.fit$GeneSymbol
      if (el[[2]] >= 7) {
        stab.data <- dplyr::bind_rows(
          list(stab.data,
               tibble(VirusCount=el$Vir,
                      ReplicateCount=el[[2]],
                      Variance=el$Var,
                      Bootstrap=el$Bootstrap,
                      GeneSymbol=c(lmm.genes, diffu.genes),
                      Effect=c(lmm.effects, diffu.effects),
                      Model= c( rep("HM", length(lmm.genes)),
                                rep("Diffusion", length(diffu.genes)))
                      )
               )
          )
      }
    }

    bootstrap.data <- dplyr::bind_rows(bootstrap.data, stab.data)
  }

  bootstrap.data
}


.rankings <- function(bootstrap.data)
{
  grps <- unique(bootstrap.data$G)
  df <- NULL

  for (grp in grps)
  {
    cur.dat    <- dplyr::filter(bootstrap.data, G == grp)
    true.ranks <- dplyr::filter(cur.dat, Bootstrap == 0) %>%
      dplyr::arrange(desc(abs(Effect)))
    len.ben <- cur.dat$Bootstrap %>%
      unique() %>% length()

    for (i in c(10, 25, 50, 75, 100))
    {
      dff <- .rank.benchmark.pair(cur.dat, len.ben - 1, true.ranks, grp, i)
      df  <- dplyr::bind_rows(
        list(df,
             tibble(
               VirusCount     = as.integer(cur.dat$VirusCount[1]),
               ReplicateCount = as.integer(cur.dat$ReplicateCount[1]),
               Variance       = as.double(cur.dat$Variance[1]),
               GeneCount      = as.integer(dff$GeneCount),
               Score          = as.double(dff$Score),
               Method         = as.character(dff$Method))))
    }
  }

  as.tibble(df)
}


rank.lmm.syn <- function(fls.stn, out.dir)
{
  bootstrap.data <-
    fls.stn %>%
    .get.syn.bst.data() %>%
    dplyr::filter(VirusCount == 4) %>%
    dplyr::group_by(VirusCount, ReplicateCount, Variance) %>%
    { dplyr::mutate(ungroup(.), G = group_indices(.)) }

  hm.ranking <- dplyr::filter(bootstrap.data, Model == "HM") %>%
    .rankings()
  diff.ranking <- dplyr::filter(bootstrap.data, Model != "HM") %>%
    .rankings()
  df <- rbind(
    cbind(Model="Random effects model", hm.ranking),
    cbind(Model="Network diffusion", diff.ranking))

  df$Score <- as.numeric(df$Score)
  df$Variance[df$Variance == 1] <- "Low variance"
  df$Variance[df$Variance == 2] <- "Medium variance"
  df$Variance[df$Variance == 5] <- "High variance"
  df$Variance <- factor(df$Variance,
                        levels=c("Low variance", "Medium variance" , "High variance"))
  df$GeneCount <-
    factor(as.integer(as.character(df$GeneCount)), levels=c(10, 25, 50, 75, 100))

  p <-
    ggplot2::ggplot(df) +
    ggplot2::geom_boxplot(ggplot2::aes(GeneCount, Score, fill=Method)) +
    ggplot2::facet_grid(Variance ~ Model) +
    ggplot2::theme_bw() +
    ggplot2::scale_y_continuous(limits = c(0, 1)) +
    ggplot2::theme_bw() +
    ggplot2::theme(text = ggplot2::element_text(size=20)) +
    hrbrthemes::theme_ipsum_rc(base_family="Helvetica") +
    theme(axis.text.x=element_text(size=14),
          axis.text.y=element_text(size=14),
          axis.title.x=element_text(size=18),
          axis.title.y=element_text(size=18),
          legend.text=element_text(size=14),
          text = ggplot2::element_text(size = 20),
          strip.text = element_text(size = 18)) +
    xlab("Number of genes") +
    ylab("Score") +
    guides(fill=guide_legend("Score"))

  p
}


.bio.rankings <- function(bootstrap.data, virs, true.ranks)
{
  len.ben <- length(unique(bootstrap.data$Bootstrap))
  df <- NULL
  for (vi in seq_along(virs))
  {
    v <- virs[vi]
    cur.dat <- dplyr::filter(bootstrap.data, Virus == v)
    for (i in c(10, 25, 50, 75, 100))
    {
      dff <- .rank.benchmark.pair(cur.dat, len.ben, true.ranks, 1, i)
      df  <- bind_rows(
        list(df,
             tibble(Virus=vi, GeneCount=dff$GeneCount,
                    Score=dff$Score,
                    Method=dff$Method)
        )
      )
    }
  }

  as.tibble(df)
}


rank.lmm.bio <- function(fls.bio, out.dir)
{
  stab            <- readRDS(fls.bio)
  true.ranks      <- stab$full
  bootstrap.data  <- purrr::map_dfr(
    stab[-1],
    function(e) {
      lmm.genes   <- e[[3]]$lmm.fit$GeneSymbol
      lmm.effects <- e[[3]]$lmm.fit$Effect
      diffu.effects <- e[[3]]$diff.fit$DiffusionEffect
      diffu.genes   <- e[[3]]$diff.fit$GeneSymbol
      tibble(Virus=e[[2]],
             Bootstrap=e[[1]],
             GeneSymbol=c(lmm.genes, diffu.genes),
             Effect=c(lmm.effects, diffu.effects),
             Model=c(rep("HM", length(lmm.genes)),
                     rep("RW", length(diffu.genes))))
      }
    )

  bootstrap.data <- bootstrap.data %>%
    group_by(Virus, Bootstrap) %>%
    dplyr::arrange(desc(abs(Effect))) %>%
    ungroup()
  virs <- unique(bootstrap.data$Virus)

  hm.ranking <- dplyr::filter(bootstrap.data, Model == "HM") %>%
    .bio.rankings(virs,
                  dplyr::arrange(true.ranks$lmm.fit, desc(abs(Effect))))
  diff.ranking <- dplyr::filter(bootstrap.data, Model != "HM") %>%
    .bio.rankings(virs,
                dplyr::arrange(true.ranks$diff.fit,
                               desc(abs(as.vector(true.ranks$diff.fit$DiffusionEffect)))))
  df <- rbind(
    cbind(Model="Random effects model", hm.ranking),
    cbind(Model="Network diffusion", diff.ranking))


  df$Score <- as.numeric(df$Score)
  df$Virus[df$Virus == 1] <- "2 viruses"
  df$Virus[df$Virus == 2] <- "4 viruses"

  df$GeneCount <-
    factor(as.integer(as.character(df$GeneCount)), levels=c(10, 25, 50, 75, 100))

  p <-
    ggplot2::ggplot(df) +
    ggplot2::geom_boxplot(ggplot2::aes(GeneCount, Score, fill=Method)) +
    ggplot2::facet_grid(Virus ~ Model) +
    ggplot2::theme_bw() +
    ggplot2::scale_y_continuous(limits = c(0, 1)) +
    hrbrthemes::theme_ipsum_rc(base_family="Helvetica") +
    ggplot2::theme(axis.text.x=element_text(size=14),
                   axis.text.y=element_text(size=14),
                   axis.title.x=element_text(size=18),
                   axis.title.y=element_text(size=18),
                   legend.text=element_text(size=14),
                   text = ggplot2::element_text(size = 20),
                   strip.text = element_text(size = 18)) +
    xlab("Number of genes") +
    ylab("Score") +
    guides(fill=guide_legend("Score"))
  p
}


(function() {
  data.dir  <- out.dir <- file.path(here::here(), "data_analysis", "results")

  fls      <- list.files(data.dir, full.names = T)
  fls.bio  <- grep("perturbatr-stability_bio", fls, value = T)
  fls.stn  <- grep("perturbatr-stability_synthetic", fls, value = T)

  cat("Plotting bio table\n")
  p.bio <- rank.lmm.bio(fls.bio, out.dir)

  cat("Plotting syn table\n")
  p.syn <- rank.lmm.syn(fls.stn, out.dir)

  leg <- get_legend(p.bio + theme(legend.text=element_text(size=25),
                                  legend.position="bottom",
                                  legend.title=element_text(size=30)))

  prow <- plot_grid(p.syn + theme(legend.position="none",
                                  plot.title = element_text(size=20),
                                  plot.subtitle = element_text(size=25)) +
                      labs(subtitle="Synthetic data benchmark"),
                    p.bio + theme(legend.position="none",
                                  plot.title = element_text(size=20),
                                  plot.subtitle = element_text(size=25)) +
                      labs(subtitle="Biological data benchmark"),
                    align = 'h',
                    labels = c("(a)", "(b)"),
                    label_size=30,
                    rel_heights=c(2, 1.5),
                    nrow = 2)

  pl <- plot_grid(prow, leg, nrow=2, rel_heights= c(10, 1))

  for (i in c("png"))
  {
    ggsave(
      filename = file.path(out.dir, paste0("plot-perturbatr-stability.", i)),
      plot = pl,
      width = 18,
      height = 18)
  }
})
