# Supplementary material for: Host factor prioritization for pan-viral genetic perturbation screens using random intercept models and network propagation
Source: PLoS Comput Biol. 2020 Feb 10;16(2):e1007587. doi: 10.1371/journal.pcbi.1007587 (PMC7034926; doi:10.1371/journal.pcbi.1007587)
Supplement: S1 Code — (ZIP) [file pcbi.1007587.s001.zip › 4d_predictive_model_plot.R]

#!/usr/bin/env Rscript

# perturbatr: analysis of high-throughput gene perturbation screens
#
# Copyright (C) 2018 Simon Dirmeier
#
# This file is part of perturbatr
#
# perturbatr is free software: you can redistribute it and/or modify
# it under the terms of the GNU General Public License as published by
# the Free Software Foundation, either version 3 of the License, or
# (at your option) any later version.
#
# perturbatr is distributed in the hope that it will be useful,
# but WITHOUT ANY WARRANTY; without even the implied warranty of
# MERCHANTABILITY or FITNESS FOR A PARTICULAR PURPOSE.  See the
# GNU General Public License for more details.
#
# You should have received a copy of the GNU General Public License
# along with perturbatr. If not, see <http://www.gnu.org/licenses/>.


suppressMessages({
  library(dplyr)
  library(tibble)
  library(tidyr)
  library(argparse)
  library(perturbatr)
  library(ggplot2)
  library(hrbrthemes)
  library(uuid)
  library(lubridate)
  library(ggthemr)
  library(viridis)
  library(cowplot)
  library(here)
})

ggthemr("fresh", "scientific")

jaccard <- function(s1, s2) { length(intersect(s1, s2)) / length(union(s1, s2)) }


bio.pred <- function(fls.bio)
{

  stab <- readRDS(fls.bio)
  stab <- stab[-1]

  df <- purrr::map_dfr(
      stab,
      function(el)
      {
        data.frame(Virus=length(unlist(stringr::str_split(el$Virus, "_"))),  el$sse)
      }
    ) %>%
    dplyr::filter(Sampling == "CV")
  df$Model[df$Model == "LMM"] <- "perturbatr"
  df$Virus <- paste(df$Virus, "viruses")

  p <-
    ggplot2::ggplot(df) +
    geom_boxplot(aes(x     = Model,
                     y     = MSE,
                     fill  = Model), width=.5) +
    ggplot2::facet_grid(Virus ~  .) +
    ggplot2::scale_fill_manual(values =ggthemr:::palettes$fresh$swatch[c(2,4)]) +
    ggplot2::theme_bw() +
    hrbrthemes::theme_ipsum_rc(base_family="Helvetica") +
    theme(axis.text.x=element_blank(),
          axis.text.y=element_text(size=14),
          axis.title.x=element_blank(),
          axis.title.y=element_text(size=16),
          legend.text=element_text(size=14),
          text = ggplot2::element_text(size = 20),
          strip.text.y = element_text(size = 14)) +
    ylab("Mean residual sum of squares")

  p
}


syn.pred <- function(fls.stn)
{
    df <- purrr::map_dfr(fls.stn, function (f)
      {
        fld <- readRDS(f)
        me <- stringr::str_match(f, ".*genemean_(.+).rds")[2] %>% as.numeric
        dff <- NULL

        ix <- grep("bt$", names(fld$benchmark))
        for (i in ix)
        {
          curd <- fld$benchmark[[i]]
          dt <- data.frame(VirusCount=curd$Vir,
                           Mean=me,
                           ReplicateCount=curd$Rep,
                           Variance=curd$Var,
                           curd$sse)
          dff <- dplyr::bind_rows(dff, dt)
        }
        dff
      }
    )

    df$Model[df$Model == "LMM"] <- "perturbatr"
    df$Virus <- paste(df$VirusCount, "viruses")
    df <- dplyr::filter(df, Mean==0.5, Virus=="4 viruses")
    df$Variance[df$Variance == 1] <- "Low variance"
    df$Variance[df$Variance == 2] <- "Medium variance"
    df$Variance[df$Variance == 5] <- "High variance"
    df$Variance <- factor(df$Variance,
                          levels=c("Low variance", "Medium variance" , "High variance"))

    p <-
      ggplot2::ggplot(df) +
      geom_boxplot(aes(x     = Model,
                       y     = MSE,
                       fill  = Model), , width=.5) +
      ggplot2::scale_fill_manual(values =ggthemr:::palettes$fresh$swatch[c(2,4)]) +
      ggplot2::facet_grid(Variance ~ ., scale="free") +
      theme_bw() +
      hrbrthemes::theme_ipsum_rc(base_family="Helvetica") +
      theme(text = element_text(size = 20)) +
      theme(axis.text.x=element_blank(),
            axis.text.y=element_text(size=14),
            axis.title.x=element_blank(),
            axis.title.y=element_text(size=16),
            legend.text=element_text(size=14),
            text = ggplot2::element_text(size = 20),
            strip.text.y = element_text(size = 14)) +
      ylab("Mean residual sum of squares")

    p
}


(function() {
  data.dir <- out.dir <- file.path(here::here(), "data_analysis", "results")

  fls     <- list.files(data.dir, full.names = T)
  fls.bio <- grep("lmm-predictability_bio", fls, value = T)
  fls.stn <- grep("lmm-predictability_synthetic.*0.5.*", fls, value = T)

  cat("Plotting bio\n")
  p.bio <- bio.pred(fls.bio)
  cat("Plotting syn\n")
  p.syn <- syn.pred(fls.stn)

  leg <- get_legend(p.bio + theme(legend.position="bottom"))
  prow <- plot_grid(p.syn + theme(legend.position="none") +
                      labs(subtitle="Synthetic data benchmark"),
                    p.bio + theme(legend.position="none") +
                      labs(subtitle="Biological data benchmark"),
                    align = 'h',
                    labels = c("(a)", "(b)"),
                    hjust = -1,
                    nrow = 1)
  pl <- plot_grid(prow, leg, ncol=1,  rel_heights= c(10, .5))

  for (i in c("png"))
  {
    ggsave(
      filename = file.path(out.dir, paste0("plot-lmm-predictability.", i)),
      plot = pl,
      width = 12,
      height = 8)
  }
})
