# Supplementary material for: Host factor prioritization for pan-viral genetic perturbation screens using random intercept models and network propagation
Source: PLoS Comput Biol. 2020 Feb 10;16(2):e1007587. doi: 10.1371/journal.pcbi.1007587 (PMC7034926; doi:10.1371/journal.pcbi.1007587)
Supplement: S1 Code — (ZIP) [file pcbi.1007587.s001.zip › _preprocess_low_viability.R]

# perturbatr: analysis of high-throughput gene perturbation screens
#
# Copyright (C) 2018 Simon Dirmeier
#
# This file is part of perturbatr
#
# perturbatr is free software: you can redistribute it and/or modify
# it under the terms of the GNU General Public License as published by
# the Free Software Foundation, either version 3 of the License, or
# (at your option) any later version.
#
# perturbatr is distributed in the hope that it will be useful,
# but WITHOUT ANY WARRANTY; without even the implied warranty of
# MERCHANTABILITY or FITNESS FOR A PARTICULAR PURPOSE.  See the
# GNU General Public License for more details.
#
# You should have received a copy of the GNU General Public License
# along with perturbatr. If not, see <http://www.gnu.org/licenses/>.


.rm.cytotoxic <- function(obj, rm.cytotoxic)
{
  if (!is.null(rm.cytotoxic) & "Viability" %in% colnames(obj))
  {
    message(paste0("Removing un-viable genes by comparing to ",
                  rm.cytotoxic, " viability."))
    message(paste0("\tUsing t-test with mu=85*mean(viability(",
                  rm.cytotoxic, ")) and alternative=less"))
    obj <-
      dplyr::group_by(obj, Condition, Screen, Library,
                      ScreenType, ReadoutType,
                      Design, Cell) %>%
      # set siRNAS that are cytotoxic within each replicate
      dplyr::mutate(Remove=.set.cytotoxic(Readout, Viability, Perturbation,
                                          Control, GeneSymbol,
                                          Plate, RowIdx, ColIdx,
                                          rm.cytotoxic)) %>%
      ungroup
  }
  invisible(obj)
}


#' Summarize the sirna readouts and then decide whether sirnas should be
#'  removed from the analysis.
#'
.set.cytotoxic <- function(re, val, sirnas, ctrl, genes,
                           plates, rows, cols, comp.to)
{
  # against which gene should viability be compared
  comp.to <- tolower(comp.to)
  genes   <- tolower(genes)
  remarr  <- rep(FALSE, length(re))

  if (!all(is.na(val)))
  {
    cont.idx <- which(ctrl == -1 & genes == comp.to)
    if (is.na(cont.idx[1])) stop("No control index found! Change gene names")
    assertthat::assert_that(length(cont.idx) == length(which(genes == comp.to)))
    # get mean readout and  viability of scrambled siRNAs
    # this .85 is magic
    cont.vial.thresh <- mean(val[cont.idx], na.rm=TRUE) * .80
    cont.re          <- mean(re [cont.idx], na.rm=TRUE)
    # get the mean readouts and viabilities for every siRNA
    fr <-
      tibble::tibble(Re=re, Val=val, Gene=genes, Sirna=sirnas,
                             Plate=plates, Row=rows, Col=cols, Control=ctrl) %>%
      # group every screen by gene, plate, sirna, row and column
      dplyr::group_by(Sirna, Gene, Plate, Row, Col, Control) %>%
      dplyr::mutate(n = dplyr::n()) %>% ungroup
      if (any(fr$n < 3))
        message(paste("\tSome siRNAs have less than three observations.",
                      "Setting p.val=1 to prohibit removal of siRNAs erroneously."))
    fr <-
      dplyr::group_by(fr, Sirna, Gene, Plate, Row, Col, Control) %>%
      # summarize over replicates
      dplyr::summarize(MR=mean(Re, na.rm=TRUE),
                       MV=mean(Val, na.rm=TRUE),
                       Pval=.t.test.vial(Val, cont.vial.thresh, Gene,
                                         Sirna, Plate, Row, Col)) %>%
      ungroup()

    # get the sirnas that show toxicity
    lowe <- dplyr::filter(fr,
                          MV < cont.vial.thresh,
                          MR < cont.re,
                          Pval < .05,
                          !is.na(Sirna),
                          !is.na(Gene),
                          Control == 0,
                          Gene != "scrambled",
                          Gene != "buffer",
                          Gene != "empty",
                          Gene != "gapdh",
                          Gene != "gfp")
    remarr[which(sirnas %in% lowe$Sirna &
                   rows %in% lowe$Row &
                   plates %in% lowe$Plate &
                   cols %in% lowe$Col)
           ] <- TRUE
  }
  remarr
}


.t.test.vial <- function(vial, cont.vial.thresh, gene, sirna, plate, row, col)
{
  p.val <- 1.0
  if (is.na(gene) | is.na(sirna)) p.val <- 1
  else if (length(vial) < 3)      p.val <- 1
  else if (!all(is.na(vial)))
  {
    war <- paste0("Plate:", plate, ", row:", row, ", col:", col,
                 ", gene:", gene, ", sirna:", sirna, "!")
    tryCatch({
      p.val <- t.test(vial, mu=cont.vial.thresh, alternative="less")$p.value },
      warning = function(r) { message(paste(r, war)) },
      error   = function(r) { message(paste(r, war)) }
    )
  }
  p.val
}
