# Supplementary material for: Host factor prioritization for pan-viral genetic perturbation screens using random intercept models and network propagation
Source: PLoS Comput Biol. 2020 Feb 10;16(2):e1007587. doi: 10.1371/journal.pcbi.1007587 (PMC7034926; doi:10.1371/journal.pcbi.1007587)
Supplement: S1 Code — (ZIP) [file pcbi.1007587.s001.zip › _preprocess_raw_data.R]

# perturbatr: analysis of high-throughput gene perturbation screens
#
# Copyright (C) 2018 Simon Dirmeier
#
# This file is part of perturbatr
#
# perturbatr is free software: you can redistribute it and/or modify
# it under the terms of the GNU General Public License as published by
# the Free Software Foundation, either version 3 of the License, or
# (at your option) any later version.
#
# perturbatr is distributed in the hope that it will be useful,
# but WITHOUT ANY WARRANTY; without even the implied warranty of
# MERCHANTABILITY or FITNESS FOR A PARTICULAR PURPOSE.  See the
# GNU General Public License for more details.
#
# You should have received a copy of the GNU General Public License
# along with perturbatr. If not, see <http://www.gnu.org/licenses/>.


.normalize <- function(obj,
                       normalize,
                       normalize.viability,
                       z.score.level,
                       z.score.mu,
                       summarization,
                       background.row,
                       background.column,
                       poc.ctrl)
{
  res <-
    .normalize.within(obj                 = obj,
                      normalize           = normalize,
                      normalize.viability = normalize.viability,
                      z.score.level       = z.score.level,
                      z.score.mu          = z.score.mu,
                      summarization       = summarization,
                      background.row      = background.row,
                      background.column   = background.column,
                      poc.ctrl            = poc.ctrl) %>%
    tidyr::spread(ReadoutClass, Readout)
  res
}


.normalize.within <- function(obj,
                              normalize,
                              normalize.viability,
                              z.score.level,
                              z.score.mu,
                              summarization,
                              background.row,
                              background.column,
                              poc.ctrl)
{
  # REMOVE NASTY DOTS
  if (!("Readout" %in% colnames(obj))) stop("No 'Readout' column given!")
  read.dat <- dplyr::filter(obj, ReadoutClass == "Readout")
  via.dat  <- dplyr::filter(obj, ReadoutClass == "Viability")

  # normalize the readout
  message("Normalizing readout")
  read.dat <- .do.normalize.within(
    obj               = read.dat,
    normalize         = normalize,
    method            = summarization,
    poc.ctrl          = poc.ctrl,
    z.score.level     = z.score.level,
    z.score.ctrl      = z.score.mu,
    background.column = background.column,
    background.row    = background.row)
  # normalize the viability
  if (normalize.viability)
  {
    message("Normalizing viability")
    via.dat <- .do.normalize.within(
      obj               = via.dat,
      normalize         = normalize,
      method            = summarization,
      poc.ctrl          = poc.ctrl,
      z.score.level     = z.score.level,
      z.score.ctrl      = z.score.mu,
      background.column = background.column,
      background.row    = background.row)
  }

  invisible(dplyr::bind_rows(list(read.dat, via.dat)))
}


.do.normalize.within <- function(obj,
                                 normalize,
                                 method,
                                 poc.ctrl,
                                 z.score.level,
                                 z.score.ctrl,
                                 background.column,
                                 background.row)
{
  for (norm in normalize)
  {
    obj <- switch(norm,
                  "log" = .log.norm(obj = obj),
                  "poc" = .poc(obj       = obj,
                               method    = method,
                               ctrl.gene = poc.ctrl),
                  "z.score" = .z.score(obj    = obj,
                                       method = "default",
                                       level  = z.score.level,
                                       ctrl   = z.score.ctrl),
                  "robust-z.score" = .z.score(obj    = obj,
                                              method = "robust",
                                              level  = z.score.level,
                                              ctrl   = z.score.ctrl),
                  "loess" = .loess(obj = obj),
                  "b.score" = .b.score(obj  = obj),
                  "background" = .background.correct(
                    obj               = obj,
                    background.column = background.column,
                    background.row    = background.row,
                    method            = method),
                  stop("Give a default normalization method!"))
  }
  obj
}
