# Supplementary material for: Host factor prioritization for pan-viral genetic perturbation screens using random intercept models and network propagation
Source: PLoS Comput Biol. 2020 Feb 10;16(2):e1007587. doi: 10.1371/journal.pcbi.1007587 (PMC7034926; doi:10.1371/journal.pcbi.1007587)
Supplement: S1 Code — (ZIP) [file pcbi.1007587.s001.zip › _preprocess_well_outliers.R]

# perturbatr: analysis of high-throughput gene perturbation screens
#
# Copyright (C) 2018 Simon Dirmeier
#
# This file is part of perturbatr
#
# perturbatr is free software: you can redistribute it and/or modify
# it under the terms of the GNU General Public License as published by
# the Free Software Foundation, either version 3 of the License, or
# (at your option) any later version.
#
# perturbatr is distributed in the hope that it will be useful,
# but WITHOUT ANY WARRANTY; without even the implied warranty of
# MERCHANTABILITY or FITNESS FOR A PARTICULAR PURPOSE.  See the
# GNU General Public License for more details.
#
# You should have received a copy of the GNU General Public License
# along with perturbatr. If not, see <http://www.gnu.org/licenses/>.


.remove.outliers <- function(obj, probs)
{
  stopifnot(length(probs) == 2)
  stopifnot(all(probs <= 1), all(probs >= 0))

  message(paste("Removing wells based on ", probs[1],
                "% and ", probs[2], "% quantile of cell number!"))
  ret <- dplyr::group_by(obj, Condition, Screen, Library,
                         ScreenType, ReadoutType, ReadoutClass,
                         Cell, Design) %>%
    dplyr::mutate(Readout=.rmwqs(Readout, NumCells, probs)) %>%
    ungroup()

  ret
}


.rmwqs <- function(read, num, probs)
{
  re <- read
  if (!all(is.na(num)))
  {
    quant <- unname(stats::quantile(num, na.rm=TRUE, probs=probs))
    message(paste0("\t..removing x<", quant[1], " | ", quant[2], "<x wells!"))
    re[num < quant[1] | quant[2] < num] <- NA_real_
  }

  re
}
