# Supplementary material for: Host factor prioritization for pan-viral genetic perturbation screens using random intercept models and network propagation
Source: PLoS Comput Biol. 2020 Feb 10;16(2):e1007587. doi: 10.1371/journal.pcbi.1007587 (PMC7034926; doi:10.1371/journal.pcbi.1007587)
Supplement: S1 Code — (ZIP) [file pcbi.1007587.s001.zip › README.md]

Source files
============

To run the complete data analysis of the manuscript call the files with
numbers as prefix in succesion. Results, such as plots and files, are
going to be created in folder `results`.

Session info
------------

If I source all `R` files, this is the session info:

``` r
source("1a_normalize_data.R")
source("1b_normalize_data_plot.R")
source("2a_pan_viral_hit_selection.R")
source("2b_pan_viral_hit_selection_plot.R")
source("3a_network_analysis.R")
source("3b_network_analysis_table.R")
source("4a_stability_analysis.R")
source("4b_stability_analysis_plot.R")
source("4c_predictive_model.R")
source("4d_predictive_model_plot.R")
sessionInfo()
```

    ## R version 3.5.0 (2018-04-23)
    ## Platform: x86_64-apple-darwin15.6.0 (64-bit)
    ## Running under: macOS High Sierra 10.13.5
    ## 
    ## Matrix products: default
    ## BLAS: /Library/Frameworks/R.framework/Versions/3.5/Resources/lib/libRblas.0.dylib
    ## LAPACK: /Library/Frameworks/R.framework/Versions/3.5/Resources/lib/libRlapack.dylib
    ## 
    ## locale:
    ## [1] en_US.UTF-8/en_US.UTF-8/en_US.UTF-8/C/en_US.UTF-8/en_US.UTF-8
    ## 
    ## attached base packages:
    ## [1] stats     graphics  grDevices utils     datasets  methods   base     
    ## 
    ## other attached packages:
    ##  [1] viridis_0.5.1     viridisLite_0.3.0 lubridate_1.7.4  
    ##  [4] lme4_1.1-18-1     Matrix_1.2-14     ggthemr_1.1.0    
    ##  [7] mvtnorm_1.0-8     argparse_1.1.1    xtable_1.8-3     
    ## [10] uuid_0.1-2        igraph_1.2.1      purrr_0.2.5      
    ## [13] cowplot_0.9.99    hrbrthemes_0.5.0  ggplot2_3.1.0    
    ## [16] tidyr_0.8.1       here_0.1          perturbatr_1.5.0 
    ## [19] dplyr_0.7.6       readr_1.1.1       tibble_1.4.2     
    ## 
    ## loaded via a namespace (and not attached):
    ##  [1] Rcpp_1.0.2           lattice_0.20-35      formula.tools_1.7.1 
    ##  [4] assertthat_0.2.0     rprojroot_1.3-2      digest_0.6.18       
    ##  [7] foreach_1.4.4        R6_2.4.0             plyr_1.8.4          
    ## [10] backports_1.1.2      evaluate_0.11        pillar_1.2.2        
    ## [13] rlang_0.3.0.9000     lazyeval_0.2.1       minqa_1.2.4         
    ## [16] extrafontdb_1.0      nloptr_1.2.1         rmarkdown_1.10      
    ## [19] proto_1.0.0          splines_3.5.0        extrafont_0.17      
    ## [22] stringr_1.4.0        munsell_0.5.0        compiler_3.5.0      
    ## [25] pkgconfig_2.0.2      diffusr_0.1.3        findpython_1.0.3    
    ## [28] htmltools_0.3.6      tidyselect_0.2.5     gridExtra_2.3       
    ## [31] codetools_0.2-15     withr_2.1.2.9000     MASS_7.3-50         
    ## [34] grid_3.5.0           nlme_3.1-137         jsonlite_1.6        
    ## [37] Rttf2pt1_1.3.6       gtable_0.2.0         magrittr_1.5        
    ## [40] scales_1.0.0.9000    stringi_1.2.4        doParallel_1.0.11   
    ## [43] bindrcpp_0.2.2       getopt_1.20.2        iterators_1.0.9     
    ## [46] tools_3.5.0          glue_1.3.0           hms_0.4.2           
    ## [49] parallel_3.5.0       yaml_2.2.0           colorspace_1.4-0    
    ## [52] operator.tools_1.6.3 knitr_1.20           bindr_0.1.1

Author
------

Simon Dirmeier <a href="mailto:simon.dirmeier@web.de">simon.dirmeier
@web.de</a>
