# Supplementary material for: Host factor prioritization for pan-viral genetic perturbation screens using random intercept models and network propagation
Source: PLoS Comput Biol. 2020 Feb 10;16(2):e1007587. doi: 10.1371/journal.pcbi.1007587 (PMC7034926; doi:10.1371/journal.pcbi.1007587)
Supplement: S1 Code — (ZIP) [file pcbi.1007587.s001.zip › _compound_screen_analysis/README.md]

About
=====

This folder hosts the validation screen analysis. Execute


``` r
analyse_compound_screens.R
```

with an `R` session. Results, such as plots and files, are created in the results folder.
