# Supplementary material for: Host factor prioritization for pan-viral genetic perturbation screens using random intercept models and network propagation
Source: PLoS Comput Biol. 2020 Feb 10;16(2):e1007587. doi: 10.1371/journal.pcbi.1007587 (PMC7034926; doi:10.1371/journal.pcbi.1007587)
Supplement: S1 Code — (ZIP) [file pcbi.1007587.s001.zip › _compound_screen_analysis/analyse_compound_screens.R]

#!/usr/bin/env Rscript

# perturbatr: analysis of high-throughput gene perturbation screens
#
# Copyright (C) 2018 Simon Dirmeier
#
# This file is part of perturbatr
#
# perturbatr is free software: you can redistribute it and/or modify
# it under the terms of the GNU General Public License as published by
# the Free Software Foundation, either version 3 of the License, or
# (at your option) any later version.
#
# perturbatr is distributed in the hope that it will be useful,
# but WITHOUT ANY WARRANTY; without even the implied warranty of
# MERCHANTABILITY or FITNESS FOR A PARTICULAR PURPOSE.  See the
# GNU General Public License for more details.
#
# You should have received a copy of the GNU General Public License
# along with perturbatr. If not, see <http://www.gnu.org/licenses/>.


suppressMessages({
  library(dplyr)
  library(stringr)
  library(purrr)
  library(tidyr)
  library(naturalsort)
  library(metap)
  library(xtable)
  library(scales)
  library(ggplot2)
  library(ggthemr)
  library(colorspace)
  library(viridis)
  library(cowplot)
  library(here)
  library(gridExtra)
  library(grid)
})


ggthemr("fresh", "scientific")
col         <- ggthemr::swatch()[c(3, 2, 9)]
growth.col  <- ggthemr::swatch()[c(3, 2, 9, 4)]
fold.ch.col <- ggthemr::swatch()[c(1, 4, 7, 8)]


.plot.test.statistics <- function(test.statistics, is.less, tox)
{

  test.statistics <- test.statistics %>%
    dplyr::mutate(Viability = replace(Viability, Toxicity < tox, "no effect"))

  test.statistics$Pathogen <- toupper(test.statistics$Pathogen)
  g <- ggplot(test.statistics, aes(Level, genes), fill="black") +
    hrbrthemes::theme_ipsum_rc("Helvetica") +
    geom_point(aes(Level, genes, size=Viability, color=Viability)) +
    ggplot2::scale_y_discrete(expand = c(0, 1), limits=rev(levels(test.statistics$genes))) +
    scale_x_discrete(labels=c("Low", "", "Medium", "", "High"),
                     limits=c("Very low", "Low", "Medium", "High", "Very high"),
                     breaks=c("Very low", "Low", "Medium", "High", "Very high"),
                     expand = c(0,1))

  if (is.less) {
    g <- g +
      scale_size_manual("Viral viability\n(non-toxic)", values=c(.1, 6, 10),
                        breaks = c("no effect", "decreases"),
                        limits = c('no effect', "decreases"),
                        labels = c("no effect", "decreases")) +
      scale_color_manual("Viral viability\n(non-toxic)",
                         values=c("black",  fold.ch.col[3]),
                         limits = c('no effect', "decreases"),
                         breaks = c('no effect', "decreases"))
  } else {
    g <- g +
      scale_size_manual("Viral viability\n(non-toxic)", values=c(.1, 3, 4),
                        breaks = c("no effect", "decreases", "increases"),
                        limits = c('no effect', "decreases", "increases"),
                        labels = c("no effect", "decreases", "increases")) +
      scale_color_manual("Viral viability\n(non-toxic)",
                         values=c("black",  growth.col[2], growth.col[3]),
                         limits = c('no effect', "decreases", "increases"),
                         breaks = c('no effect', "decreases", "increases"))
  }
  g <- g +
    facet_grid(. ~ Pathogen) +
    ggplot2::theme(
      axis.title.y=element_blank(),
      axis.title.x=element_blank(),
      strip.text.x=element_text(size=45),
      axis.text.y=element_text(size=23),
      axis.text.x=element_text(size=20),
      legend.text=element_text(size=30),
      strip.text=element_text(face="bold"),
      legend.title=element_text(size=35)) +
    guides( colour = guide_legend(override.aes = list(size=5)))

  list(g=g, test.statistics=test.statistics)
}


.get <- function(screen, flt)
{
  screen %>%
    dplyr::filter_(flt) %>%
    dplyr::filter(Compound != "ihpc", !is.na(Compound)) %>%
    dplyr::group_by(Pathogen, Compound, Concentration) %>%
    { mutate(ungroup(.), g=group_indices(.)) } %>%
    ungroup
}


.get.controls <- function(screen, plates)
{
    map_df(seq(nrow(plates)), function(i) {
      plate <- plates[i, ]
      dplyr::filter(screen, Pathogen==plate$Pathogen, Plate==plate$Plate, Control == -1)
    })
}


.gather.controls <-  . %>%
  dplyr::group_by(Pathogen, Plate) %>%
  dplyr::mutate(Replicate = paste0("Control",sprintf("%02d", seq(n())))) %>%
  dplyr::select(-Compound, -Quadruplicate, -Concentration, -Control) %>%
  tidyr::spread(Replicate, Readout) %>%
  ungroup


.test.less <- function(loc.screen, controls)
{
  map_df(unique(loc.screen$g), function(e)
  {
    loc <- dplyr::filter(loc.screen, g==e) %>%
      dplyr::mutate(Readout =  Readout + runif(length(Readout), 0, 0.0001))

    ctr <- dplyr::filter(controls, Pathogen==loc$Pathogen[1], Plate==loc$Plate[1]) %>%
      dplyr::mutate(Readout =  Readout + runif(length(Readout), 0, 0.0001))

    stat <- if (loc$Pathogen == "denv" || loc$Pathogen == "hcv")
    {
      wt <- wilcox.test(x=loc$Readout, y=ctr$Readout, alternative="less")$p.value
      list(alternative="less", pvalue=wt)
    } else  {
      wt <- wilcox.test(x=loc$Readout, y=ctr$Readout, alternative="greater")$p.value
      list(alternative="greater", pvalue=wt)
    }

    tibble(Pathogen=loc$Pathogen[1],
           Readout=median(loc$Readout),
           Compound=loc$Compound[1],
           Concentration=loc$Concentration[1],
           Alternative=stat$alternative,
           Pval=stat$pvalue)
  })
}


.join <- function(screen, controls.gathered)
{
  dplyr::left_join(screen, controls.gathered, by=c("Pathogen", "Plate")) %>%
    dplyr::select(-Plate, -Control, -Replicate, -g) %>%
    tidyr::gather(ReadoutClass, Readout,
                  -Pathogen, -Compound, -Concentration, -Quadruplicate) %>%
    dplyr::filter(!is.na(Readout)) %>%
    dplyr::mutate(ReadoutClass = replace(ReadoutClass, startsWith(ReadoutClass, "Control"), "Control")) %>%
    dplyr::mutate(Concentration = factor(Concentration, levels=naturalsort(unique(Concentration)))) %>%
    ungroup
}


.get.concentration.groups <- . %>%
  dplyr::select(Compound, Concentration) %>%
  dplyr::mutate(Concentration = format(as.numeric(Concentration))) %>%
  unique() %>%
  dplyr::group_by(Compound) %>%
  dplyr::summarize(Concentration=paste(sort(Concentration), collapse=", ")) %>%
  ungroup() %>%
  dplyr::group_by(Concentration) %>%
  dplyr::summarize(Compound=paste(Compound, collapse=", "), n=n()) %>%
  ungroup


.aggregate.tests <- function(test.statistics, viability, is.less)
{
  # set viablity with growh and death
  test.statistics$Viability <- "death"
  test.statistics$Viability[test.statistics$Alternative == "greater"]   <- "growth"

  # add concentration groups, e.g. [0.25,  0.74,  2.22,  6.67, 20.00]
  groups <- .get.concentration.groups(test.statistics)
  test.statistics$Group <- "death"
  for (i in seq(nrow(groups)))
  {
    group <- groups[i, ]
    comps <- str_split(group$Compound, pattern=", ")[[1]]
    test.statistics <-
      mutate(test.statistics, Group = replace(Group, Compound %in% comps, group$Concentration))
  }

  # add concenctraion levels instead of c=numbers
  test.statistics <-
    group_by(test.statistics, Group) %>%
    dplyr::mutate(Level=factor(
      Concentration, labels=c("Very low", "Low", "Medium", "High", "Very high"),
      levels=naturalsort(unique(Concentration)))) %>%
    ungroup

  # set significance levels
  test.statistics$Qval <- p.adjust(test.statistics$Pval, "BH")
  test.statistics$Significance <- factor(ifelse(test.statistics$Qval <= .1, TRUE, FALSE))
  test.statistics$Viability[test.statistics$Significance == FALSE]  <- "no effect"

  # set cytotoxic compoinds
  mean.via <- group_by(viability, Pathogen, Compound, Concentration) %>%
    summarize(Toxicity=median(Readout))

  test.statistics <- left_join(test.statistics, mean.via,
                               by=c("Pathogen", "Compound", "Concentration")) %>%
    dplyr::mutate(Compound = factor(test.statistics$Compound, levels=rev(unique(Compound)))) %>%
    dplyr::mutate(Viability = replace(Viability, Viability == "growth" & Pathogen %in% c("chikv", "mers", "cvb"), "decreases")) %>%
    dplyr::mutate(Viability = replace(Viability, Viability == "death" & Pathogen %in% c("chikv", "mers", "cvb"), "increases")) %>%
    dplyr::mutate(Viability = replace(Viability, Viability == "growth" & Pathogen %in% c("hcv", "denv"), "increases")) %>%
    dplyr::mutate(Viability = replace(Viability, Viability == "death" & Pathogen %in% c("hcv", "denv"), "decreases"))

  test.statistics
}


.analyse.compound <- function(screen, compound)
{
  compound.screen <- .get(screen, sprintf("Compound=='%s'", compound))
  plates          <- dplyr::select(compound.screen, Pathogen, Plate) %>% unique()
  controls        <- .get.controls(screen, plates)
  test.less       <- .test.less(compound.screen, controls)

  list(compound.screen=compound.screen,
       test.less=test.less,
       controls=controls)
}


.read.mapping <- function()
{
  data.frame(
    Compound = c("az191", "quercetin dihydrate", "dioctanoylglycol", "sto-609", "alsterpaullone", "bci hydrochlorid", "ro3280", "pik-93", "ellagic acid"),
    genes = c(  "DYRK1B", "PKN3", "DGKE", "CAMKK2", "CDK5R2", "DUSP1", "PLK1", "PIK4CA", "CSNK2B")
  )
}

(function() {

  data.folder  <- file.path(here::here(), "data_analysis", "data", "compound_screen")
  out.folder <- file.path(here::here(), "data_analysis", "results", "compound_screen")
  if (!dir.exists(out.folder)) dir.create(out.folder, recursive=TRUE)

  screen.file <- file.path(data.folder, "compound_screens.rds")
  viability.file <- file.path(data.folder, "compound_screens_viability.rds")

  screen    <- readRDS(screen.file)
  viability <- readRDS(viability.file) %>%
    dplyr::mutate(ReadoutClass="Viability") %>%
    dplyr::select(Pathogen, Compound, Replicate,
                  Quadruplicate, Concentration, ReadoutClass, Readout)

  analyses <- dplyr::filter(screen, Compound != "ihpc", !is.na(Compound)) %>%
    dplyr::pull(Compound) %>%
    unique() %>%
    lapply(function(.) .analyse.compound(screen, .))

  comp.gene.map <- .read.mapping()
  test.statistics.less  <- map_df(analyses, function(.) .$test.less)
  test.statistics.aggregated <- test.statistics.less %>%
    .aggregate.tests(viability ,TRUE) %>%
    dplyr::filter(Compound %in% comp.gene.map$Compound) %>%
    dplyr::left_join(comp.gene.map)

  for (tox in c(.75))
  {
    els <- .plot.test.statistics(test.statistics.aggregated, TRUE, tox)
    for (i in c("png"))
    {
      ggsave(file.path(out.folder, paste0("plot-compound_screen-test_statistics_", tox, ".", i)),
             plot=els$g,
             dpi=1040, width=25, height=10)
    }
  }
})
