# Supplementary material for: Host factor prioritization for pan-viral genetic perturbation screens using random intercept models and network propagation
Source: PLoS Comput Biol. 2020 Feb 10;16(2):e1007587. doi: 10.1371/journal.pcbi.1007587 (PMC7034926; doi:10.1371/journal.pcbi.1007587)
Supplement: S1 Code — (ZIP) [file pcbi.1007587.s001.zip › _validation_screen_analysis/analyse_validation.R]

#!/usr/bin/env Rscript

# perturbatr: analysis of high-throughput gene perturbation screens
#
# Copyright (C) 2018 Simon Dirmeier
#
# This file is part of perturbatr
#
# perturbatr is free software: you can redistribute it and/or modify
# it under the terms of the GNU General Public License as published by
# the Free Software Foundation, either version 3 of the License, or
# (at your option) any later version.
#
# perturbatr is distributed in the hope that it will be useful,
# but WITHOUT ANY WARRANTY; without even the implied warranty of
# MERCHANTABILITY or FITNESS FOR A PARTICULAR PURPOSE.  See the
# GNU General Public License for more details.
#
# You should have received a copy of the GNU General Public License
# along with perturbatr. If not, see <http://www.gnu.org/licenses/>.


suppressMessages({
  library(tidyverse)
  library(cowplot)
  library(ggpubr)
  library(here)
})


(function() {

  validation.file  <- file.path(here::here(), "data_analysis", "data", "validation_screen", "validation_data.csv")
  plot.folders <- file.path(here::here(), "data_analysis", "results", "validation_screen")
  if (!dir.exists(plot.folders)) dir.create(plot.folders, recursive=TRUE)

  validation.data <-  readr::read_csv(validation.file)
  validation.data <- validation.data %>%
    dplyr::select(-Readout) %>%
    tidyr::gather("Gene", "Readout", -Triplicate, -Type) %>%
    dplyr::mutate(
      Well = case_when(
        stringr::str_detect(Gene, "__1$") ~ 2,
        stringr::str_detect(Gene, "__2$") ~ 3,
        TRUE ~ 1)) %>%
    dplyr::mutate(Gene = stringr::str_remove(Gene, "__\\d+"))

    readout <- dplyr::filter(validation.data, Type == "replication")
    viability <- dplyr::filter(validation.data, Type == "viability") %>%
      dplyr::group_by(Triplicate, Gene) %>%
      dplyr::summarize(Viability = mean(Readout))

    processed_data <- dplyr::left_join(
      readout, viability, by = c("Triplicate", "Gene")) %>%
      dplyr::mutate(Readout = Readout / Viability) %>%
      dplyr::select(-Viability, -Well, -Type, -Triplicate) %>%
      arrange(Gene) %>%
      dplyr::filter(! Gene %in% c("CDS1_6", "CDS1_9", "CDS2_5", "CDS2_8")) %>%
      dplyr::group_by(Gene) %>%
      dplyr::mutate(Prefix = stringr::str_remove(Gene, "_\\d+")) %>%
      ungroup()

    my_comparisons <- list( c("0.5", "1"), c("1", "2"), c("0.5", "2") )
    genes <- dplyr::filter(processed_data, Gene != "negative")
    alternative <- dplyr::filter(processed_data, Gene == "negative")
    gene_names <- unique(genes$Gene)
    comparisons <- lapply(gene_names, function(.) {
      c(., "negative")
    })

    pl <-  ggplot(processed_data,  aes(x = factor(Gene), y = Readout) ) +
      geom_boxplot(width=0.4, lwd=.25) +
      stat_compare_means(method = "wilcox.test", comparisons = comparisons, list(alternative = "two.sided"), size=2, lwd=.1) +
      guides(color=FALSE, jitter=FALSE) +
      theme_cowplot() +
      scale_x_discrete("", labels=c("EP300_1", "EP300_2", "Control", "PI4K", "PLCG1_1", "PLCG1_2", "UBC_1", "UBC_2")) +
      scale_y_continuous("Viral replication") +
      theme(panel.grid.minor=element_blank(),
            panel.grid.major.x=element_blank(),
            axis.title = element_text(size = 9, hjust=1),
            axis.text = element_text(size = 7),
            axis.ticks = element_line(size = .25),
            axis.line = element_line(size = .25),
            text = element_text(family="Helvetica"))

    for (di in c("png"))
    {
      ggsave(plot = pl, filename = file.path(plot.folders, paste0("plot-validation_hcv.", di)),
            width=10, height=6)
    }
})
