# Supplementary material for: Host factor prioritization for pan-viral genetic perturbation screens using random intercept models and network propagation
Source: PLoS Comput Biol. 2020 Feb 10;16(2):e1007587. doi: 10.1371/journal.pcbi.1007587 (PMC7034926; doi:10.1371/journal.pcbi.1007587)
Supplement: S1 Data — Pharmacological inhibition screen, validation screen of network hits for HCV, and other relevant data to reproduce results and figures. (ZIP) [file pcbi.1007587.s008.zip]

Archive with 24 entries (22 files):
- diffusion-fit.rds
- diffusion-gene_effects.tsv
- lmm-fit.rds
- lmm-gene_effects.tsv
- lmm-nested_gene_effects.tsv
- lmm-predictability_bio_data.rds
- lmm-predictability_synthetic_data_viruscnt_4_repcnt_8_var_1_genemean_0.5.rds
- lmm-predictability_synthetic_data_viruscnt_4_repcnt_8_var_2_genemean_0.5.rds
- lmm-predictability_synthetic_data_viruscnt_4_repcnt_8_var_5_genemean_0.5.rds
- perturbatr-stability_bio_data.rds
- perturbatr-stability_synthetic_data_viruscnt_4_repcnt_8_var_1.rds
- perturbatr-stability_synthetic_data_viruscnt_4_repcnt_8_var_2.rds
- perturbatr-stability_synthetic_data_viruscnt_4_repcnt_8_var_5.rds
- rnai_screen_normalized-hcv_kinome.rds
- rnai_screen_raw-hcv_kinome.rds
- perturbator-final_gene_effects.tsv
- perturbator-final_gene_effects.rds
- validation_screen/
- validation_screen/validation_data.csv
- compound_screen/
- compound_screen/compound_screens.rds
- compound_screen/compound_screens_viability.rds
- compound_screen/compounds.tsv
- README.md
