# Supplementary material for: Host factor prioritization for pan-viral genetic perturbation screens using random intercept models and network propagation
Source: PLoS Comput Biol. 2020 Feb 10;16(2):e1007587. doi: 10.1371/journal.pcbi.1007587 (PMC7034926; doi:10.1371/journal.pcbi.1007587)
Supplement: S1 Data — Pharmacological inhibition screen, validation screen of network hits for HCV, and other relevant data to reproduce results and figures. (ZIP) [file pcbi.1007587.s008.zip › diffusion-gene_effects.tsv]

GeneSymbol	DiffusionEffect	restart	correct_hub
ubc	0.006506203600450463	0.35	FALSE
plk1	0.0046501080481551145	0.35	FALSE
dyrk1b	0.004129249721908527	0.35	FALSE
pik4ca	0.0031455430974027775	0.35	FALSE
mapk3	0.0031384436475667544	0.35	FALSE
pik3r1	0.0029079134687269434	0.35	FALSE
dusp1	0.0029017562837669333	0.35	FALSE
pck1	0.002808648198982391	0.35	FALSE
ep300	0.0027229236140372958	0.35	FALSE
mapk1	0.002678847465750035	0.35	FALSE
pkn3	0.0026268597750363607	0.35	FALSE
dgke	0.0026164804850430843	0.35	FALSE
plcg1	0.0025094917916902125	0.35	FALSE
cdk6	0.0024926036429969776	0.35	FALSE
lats1	0.002487586413504825	0.35	FALSE
csnk2b	0.002435224014446797	0.35	FALSE
cdk5r2	0.0023975573480861444	0.35	FALSE
shc1	0.0023911583337455876	0.35	FALSE
mapk14	0.0023825712882634374	0.35	FALSE
camkk2	0.002366404915583881	0.35	FALSE
ptprg	0.0023306128585582767	0.35	FALSE
rock1	0.0023200747492709726	0.35	FALSE
fgfr2	0.0022480168965578716	0.35	FALSE
akt1	0.002232154964556991	0.35	FALSE
fes	0.002232132260644735	0.35	FALSE
prkacg	0.002206542910366263	0.35	FALSE
erbb4	0.002201016811134321	0.35	FALSE
map3k7	0.0021836868351362533	0.35	FALSE
rac1	0.00212998123643979	0.35	FALSE
mapk8	0.0021135586073572276	0.35	FALSE
bub1b	0.002107220620703259	0.35	FALSE
mapk11	0.0020814279538598525	0.35	FALSE
pfkp	0.002068258374818316	0.35	FALSE
kit	0.00204780699063121	0.35	FALSE
mapk13	0.0020141114666117495	0.35	FALSE
pip5k1a	0.002008747742223596	0.35	FALSE
tlr4	0.0019495247038786908	0.35	FALSE
src	0.0019284706381555937	0.35	FALSE
cdk4	0.0019116825032409039	0.35	FALSE
eif2ak3	0.0019068670178978041	0.35	FALSE
prkaa1	0.0019046164149371853	0.35	FALSE
prkaca	0.0019026868884678126	0.35	FALSE
ppp2cb	0.0018950494213722862	0.35	FALSE
mapk12	0.001892186531184883	0.35	FALSE
map3k9	0.0018301111853431867	0.35	FALSE
smad7	0.0018138563648307708	0.35	FALSE
ptprr	0.0018117328923597004	0.35	FALSE
mapk10	0.001803122879025755	0.35	FALSE
grk7	0.0018020737100410207	0.35	FALSE
raf1	0.001793836475909345	0.35	FALSE
pfkfb3	0.0017911382222793465	0.35	FALSE
prkd2	0.001777075637997193	0.35	FALSE
adra1b	0.0017733900616186957	0.35	FALSE
jak2	0.0017694897254983805	0.35	FALSE
aurkb	0.0017592261282471412	0.35	FALSE
lrrk1	0.0017565641049561965	0.35	FALSE
epha5	0.0017539448505352363	0.35	FALSE
camk4	0.0017463211434056462	0.35	FALSE
prkacb	0.0017420742003905452	0.35	FALSE
rps6ka6	0.0017406545172505697	0.35	FALSE
fyn	0.0017271906586343953	0.35	FALSE
fgr	0.0017073508111889728	0.35	FALSE
cdkn2d	0.0016936661116512684	0.35	FALSE
prkaa2	0.0016927789884563131	0.35	FALSE
cdk5r1	0.0016873235880332277	0.35	FALSE
pdgfrb	0.001682819462695664	0.35	FALSE
ptk2b	0.0016795523747605654	0.35	FALSE
taf1	0.0016707396323819225	0.35	FALSE
tk2	0.0016706764639848241	0.35	FALSE
acvr1c	0.0016525311167256138	0.35	FALSE
ptk2	0.0016496882973771586	0.35	FALSE
trpm7	0.001636786666651634	0.35	FALSE
dnajc3	0.0016317072528931784	0.35	FALSE
hipk2	0.0016291047421370308	0.35	FALSE
cdkn1c	0.0016111095107434502	0.35	FALSE
cdk2	0.0016085555526644433	0.35	FALSE
prkra	0.0016012133988750734	0.35	FALSE
pdk2	0.0015987009628005634	0.35	FALSE
ntrk1	0.0015918395422258274	0.35	FALSE
pdgfra	0.0015846948703390376	0.35	FALSE
adrbk2	0.0015752330682714962	0.35	FALSE
lats2	0.0015739342776547468	0.35	FALSE
mapkapk3	0.0015725618796943912	0.35	FALSE
nek9	0.001569200949039927	0.35	FALSE
prkcg	0.0015463726301581926	0.35	FALSE
map3k1	0.001546131260236398	0.35	FALSE
mapkapk5	0.001539476286684391	0.35	FALSE
cdkn1b	0.0015392486919563984	0.35	FALSE
mylk	0.0015343183125088788	0.35	FALSE
nme1	0.0015248059012443864	0.35	FALSE
akap13	0.001522797197780602	0.35	FALSE
flt1	0.001521170743269909	0.35	FALSE
prkcq	0.0015167180510850572	0.35	FALSE
rps6ka5	0.001491516148259419	0.35	FALSE
clk4	0.0014871757121218024	0.35	FALSE
tnfrsf10a	0.0014826839927940536	0.35	FALSE
prps1	0.0014784550201811862	0.35	FALSE
dyrk1a	0.0014709515171462935	0.35	FALSE
mapk7	0.001462184380644218	0.35	FALSE
adrb2	0.001457034477045201	0.35	FALSE
pak7	0.001451114503659929	0.35	FALSE
tek	0.0014459009673541891	0.35	FALSE
epha4	0.0014456187835125648	0.35	FALSE
tec	0.0014420514938948117	0.35	FALSE
map2k2	0.001440017867857149	0.35	FALSE
hk1	0.001438848361916283	0.35	FALSE
prkcd	0.0014319987480059708	0.35	FALSE
ikbkap	0.0014119420028253877	0.35	FALSE
dgkq	0.0014103530809366374	0.35	FALSE
erbb2	0.0014070350393928129	0.35	FALSE
pgk1	0.0014056666742211367	0.35	FALSE
mapk9	0.0013992208888678576	0.35	FALSE
chrm1	0.0013978560545229212	0.35	FALSE
pik3c2g	0.001395752905311407	0.35	FALSE
prkdc	0.0013944375373550874	0.35	FALSE
map3k14	0.0013898096893250535	0.35	FALSE
pik3c2a	0.001389594089815122	0.35	FALSE
egfr	0.0013790448797998674	0.35	FALSE
dusp8	0.0013753526567604202	0.35	FALSE
map4k1	0.0013680007947640405	0.35	FALSE
csnk1d	0.0013626615296055153	0.35	FALSE
plcg2	0.0013549646908391402	0.35	FALSE
clk1	0.0013528459128746163	0.35	FALSE
jak1	0.0013464021029560346	0.35	FALSE
ubb	0.0013392482165964135	0.35	FALSE
epha2	0.0013306160338409558	0.35	FALSE
lck	0.0013110086504403296	0.35	FALSE
stat3	0.0013058816947400505	0.35	FALSE
cerk	0.0013056391567174946	0.35	FALSE
ywhah	0.0013027248546124907	0.35	FALSE
atm	0.0012998539141273917	0.35	FALSE
mknk2	0.0012961558155846207	0.35	FALSE
npr2	0.0012947488449352367	0.35	FALSE
map2k4	0.001288826238896282	0.35	FALSE
lcp2	0.001288231779689716	0.35	FALSE
cdc42	0.0012770174002396213	0.35	FALSE
cks1b	0.001276766245927343	0.35	FALSE
pik3ca	0.0012655818290434827	0.35	FALSE
prkci	0.0012644945500991207	0.35	FALSE
ddr2	0.0012637053077752408	0.35	FALSE
prkca	0.001257622300650419	0.35	FALSE
calm1	0.0012561302896499772	0.35	FALSE
agtr2	0.001251084237136129	0.35	FALSE
map4k4	0.0012430049252615078	0.35	FALSE
adrbk1	0.0012414913523013968	0.35	FALSE
pik3c2b	0.0012398430150723089	0.35	FALSE
socs5	0.001239230933092034	0.35	FALSE
musk	0.0012368856373122599	0.35	FALSE
tlr1	0.001230640662227828	0.35	FALSE
mast3	0.0012266934775516302	0.35	FALSE
grk6	0.001215951335361789	0.35	FALSE
bmpr2	0.0012086860163699534	0.35	FALSE
pdk3	0.001207847554259487	0.35	FALSE
grb2	0.0012074709630955694	0.35	FALSE
hunk	0.0012053182734654418	0.35	FALSE
slk	0.0012007995479891523	0.35	FALSE
myo3b	0.001200579057848929	0.35	FALSE
yes1	0.0012002383530111463	0.35	FALSE
limk1	0.0011988826527683442	0.35	FALSE
bmpr1b	0.0011879966721790726	0.35	FALSE
map2k7	0.0011857510431467697	0.35	FALSE
camk1g	0.0011856964624513307	0.35	FALSE
pik3r2	0.0011852718862213605	0.35	FALSE
ntrk2	0.0011823681457617005	0.35	FALSE
stk11	0.0011820279985734925	0.35	FALSE
cd7	0.0011785184327640665	0.35	FALSE
mapkapk2	0.0011740335757377681	0.35	FALSE
pak3	0.0011713306538783537	0.35	FALSE
stk24	0.001170977374618749	0.35	FALSE
mark1	0.0011654685550847577	0.35	FALSE
gnb1	0.0011615167356759596	0.35	FALSE
mak	0.001155407678538428	0.35	FALSE
hck	0.0011546558972367147	0.35	FALSE
mst1r	0.0011531910003738113	0.35	FALSE
cdk5	0.0011529631156752362	0.35	FALSE
ptprj	0.0011474506821363246	0.35	FALSE
stk3	0.0011453320738455122	0.35	FALSE
pak1	0.0011387394593755146	0.35	FALSE
nfkb1	0.0011361215961781625	0.35	FALSE
ywhae	0.001135235645090851	0.35	FALSE
ppp1r1b	0.0011348661124221725	0.35	FALSE
alk	0.0011278578729823476	0.35	FALSE
hif1a	0.0011268438896195646	0.35	FALSE
itpk1	0.001121801343668339	0.35	FALSE
nek6	0.0011195026031860116	0.35	FALSE
pik3cg	0.001116045149365911	0.35	FALSE
map3k3	0.0011147753506536083	0.35	FALSE
camkk1	0.0011106633959671413	0.35	FALSE
pik3r4	0.001108518592371046	0.35	FALSE
insrr	0.001107746434468041	0.35	FALSE
mapk6	0.0011062249290921292	0.35	FALSE
ppp2ca	0.0010970303123554685	0.35	FALSE
dmpk	0.0010884476273347165	0.35	FALSE
insr	0.0010835102800622483	0.35	FALSE
tgfbr1	0.0010829498987515195	0.35	FALSE
stk36	0.0010794329368111798	0.35	FALSE
plcb1	0.0010727807608897184	0.35	FALSE
nek1	0.0010676705582918476	0.35	FALSE
itk	0.0010668328372219155	0.35	FALSE
pak2	0.0010624967939259157	0.35	FALSE
tyk2	0.0010563918177067901	0.35	FALSE
srpk1	0.0010545119611214254	0.35	FALSE
map4k2	0.001052934555466086	0.35	FALSE
pkia	0.0010523611943806302	0.35	FALSE
pklr	0.0010490031147660276	0.35	FALSE
uba52	0.0010467217026019057	0.35	FALSE
prkar2a	0.0010429244736235067	0.35	FALSE
zak	0.0010426626648719869	0.35	FALSE
chuk	0.0010416255361654452	0.35	FALSE
pik3r3	0.001040345447863872	0.35	FALSE
gsk3b	0.0010341401927424845	0.35	FALSE
itpkb	0.0010300706681520724	0.35	FALSE
hras	0.0010266550009875395	0.35	FALSE
camk2b	0.0010202215519221857	0.35	FALSE
trio	0.0010176907905204318	0.35	FALSE
crebbp	0.0010077689959369707	0.35	FALSE
ephb6	0.0010021048037786233	0.35	FALSE
tp53	9.988235053602602e-4	0.35	FALSE
jun	9.9184856747505e-4	0.35	FALSE
nme4	9.918305794579454e-4	0.35	FALSE
plcb2	9.847424331240057e-4	0.35	FALSE
tk1	9.807168725971707e-4	0.35	FALSE
sgk2	9.803185324266741e-4	0.35	FALSE
epha7	9.79641943694043e-4	0.35	FALSE
ryk	9.729412467157664e-4	0.35	FALSE
chek2	9.72826835992039e-4	0.35	FALSE
grk5	9.720869022964698e-4	0.35	FALSE
plcb3	9.720098729298944e-4	0.35	FALSE
prpf4b	9.680717757817543e-4	0.35	FALSE
tbk1	9.664927662844896e-4	0.35	FALSE
map2k6	9.650984870498704e-4	0.35	FALSE
rps6kb2	9.648066168381213e-4	0.35	FALSE
creb1	9.604968573582143e-4	0.35	FALSE
aurkc	9.59684729610812e-4	0.35	FALSE
plcb4	9.565188834831327e-4	0.35	FALSE
itpkc	9.552587945181432e-4	0.35	FALSE
ror2	9.551273846121309e-4	0.35	FALSE
map3k12	9.550833959448629e-4	0.35	FALSE
mapk8ip3	9.542993590935933e-4	0.35	FALSE
rela	9.523349415898454e-4	0.35	FALSE
prkg1	9.499401690516423e-4	0.35	FALSE
dgkb	9.443265132641218e-4	0.35	FALSE
dkfzp686m02159	9.387795211418331e-4	0.35	FALSE
csnk1g2	9.360770471834481e-4	0.35	FALSE
ptpn5	9.350960526511933e-4	0.35	FALSE
csk	9.323048924853604e-4	0.35	FALSE
prkag3	9.284270348687331e-4	0.35	FALSE
pik3cb	9.28120107028028e-4	0.35	FALSE
zap70	9.278755594127541e-4	0.35	FALSE
rhoa	9.267372878377873e-4	0.35	FALSE
rapgef4	9.242720565055099e-4	0.35	FALSE
npr1	9.217940847183847e-4	0.35	FALSE
camk2g	9.20865154079664e-4	0.35	FALSE
stk4	9.186861573441704e-4	0.35	FALSE
mpp1	9.164751061055289e-4	0.35	FALSE
sp3	9.148744933775209e-4	0.35	FALSE
ywhab	9.128285651048852e-4	0.35	FALSE
pdk4	9.110059399396056e-4	0.35	FALSE
pfkl	9.108469233862988e-4	0.35	FALSE
pck2	9.102332344792326e-4	0.35	FALSE
mark3	9.04419359675977e-4	0.35	FALSE
tlk1	9.034863032789895e-4	0.35	FALSE
arrb2	9.01065609777435e-4	0.35	FALSE
ckm	8.971461953636948e-4	0.35	FALSE
fos	8.956600455630111e-4	0.35	FALSE
rxra	8.940810126619834e-4	0.35	FALSE
rac2	8.916035843194581e-4	0.35	FALSE
dapk3	8.893158922834229e-4	0.35	FALSE
epha8	8.858906851894767e-4	0.35	FALSE
osr1	8.826517155035848e-4	0.35	FALSE
rps6ka1	8.822149162353072e-4	0.35	FALSE
ripk2	8.819586444887467e-4	0.35	FALSE
prkch	8.809298776778193e-4	0.35	FALSE
prkag1	8.787471705293645e-4	0.35	FALSE
irak3	8.772857268789181e-4	0.35	FALSE
dkfzp434n101	8.765147498049997e-4	0.35	FALSE
stk17a	8.763200924207005e-4	0.35	FALSE
ywhaq	8.754963595536793e-4	0.35	FALSE
eef2k	8.748728639700226e-4	0.35	FALSE
cdk7	8.698684837538464e-4	0.35	FALSE
cdc42bpa	8.688244323759709e-4	0.35	FALSE
nras	8.687563498696103e-4	0.35	FALSE
eif2ak4	8.677345279164646e-4	0.35	FALSE
rad21	8.645707207023902e-4	0.35	FALSE
camk1d	8.635152043390384e-4	0.35	FALSE
cdk1	8.616195819125135e-4	0.35	FALSE
ret	8.610379112904275e-4	0.35	FALSE
kras	8.60134084610261e-4	0.35	FALSE
srms	8.53608920812187e-4	0.35	FALSE
map3k4	8.532000765043793e-4	0.35	FALSE
csnk1g1	8.508915375639443e-4	0.35	FALSE
camk2a	8.48203185373701e-4	0.35	FALSE
pask	8.427170868801469e-4	0.35	FALSE
bmpr1a	8.419789232030944e-4	0.35	FALSE
tesk2	8.402228831159327e-4	0.35	FALSE
ak3	8.397150321738926e-4	0.35	FALSE
dlg1	8.383038894797622e-4	0.35	FALSE
fgfr4	8.332417114722541e-4	0.35	FALSE
ptprt	8.316291551863598e-4	0.35	FALSE
prpsap1	8.277063992244618e-4	0.35	FALSE
stat1	8.265862070576765e-4	0.35	FALSE
lrrk2	8.256379561257287e-4	0.35	FALSE
ppp1ca	8.227841322436294e-4	0.35	FALSE
gak	8.187015909788637e-4	0.35	FALSE
myc	8.180503283384303e-4	0.35	FALSE
rps27a	8.166129248061791e-4	0.35	FALSE
card10	8.164526656372964e-4	0.35	FALSE
ppp1cc	8.116417686772932e-4	0.35	FALSE
pfkfb4	8.115954477438406e-4	0.35	FALSE
ppp4c	8.076293063952937e-4	0.35	FALSE
abl1	8.073103526913031e-4	0.35	FALSE
kdr	8.054948906940697e-4	0.35	FALSE
rest	8.000710111648959e-4	0.35	FALSE
prkab2	7.96343224563668e-4	0.35	FALSE
met	7.957988482143754e-4	0.35	FALSE
gucy2d	7.953381483296614e-4	0.35	FALSE
sphk2	7.924084476990137e-4	0.35	FALSE
dusp4	7.908439855376822e-4	0.35	FALSE
pik3cd	7.867915511255061e-4	0.35	FALSE
ttbk1	7.86694508941753e-4	0.35	FALSE
mapk8ip2	7.860164038802082e-4	0.35	FALSE
cfl1	7.852926298318975e-4	0.35	FALSE
sos1	7.851211312101561e-4	0.35	FALSE
prkce	7.843791489919921e-4	0.35	FALSE
gngt1	7.835099333839046e-4	0.35	FALSE
ephb1	7.833686108052263e-4	0.35	FALSE
plk3	7.793649688138687e-4	0.35	FALSE
ttn	7.786388367868445e-4	0.35	FALSE
prkcb	7.765044700750145e-4	0.35	FALSE
nck1	7.743152019725387e-4	0.35	FALSE
ppp1cb	7.731395223239986e-4	0.35	FALSE
abl2	7.730541825495523e-4	0.35	FALSE
arrb1	7.726548229255405e-4	0.35	FALSE
xylb	7.725625626008837e-4	0.35	FALSE
dapk2	7.710915988102892e-4	0.35	FALSE
mertk	7.700927795645493e-4	0.35	FALSE
map2k1	7.696151052107634e-4	0.35	FALSE
csnk2a2	7.664368088699859e-4	0.35	FALSE
gng2	7.658844162585506e-4	0.35	FALSE
phkg2	7.652907957500555e-4	0.35	FALSE
prkab1	7.586800277869831e-4	0.35	FALSE
map2k3	7.57359923198111e-4	0.35	FALSE
fgfr3	7.557364025697269e-4	0.35	FALSE
nme2	7.550993887566932e-4	0.35	FALSE
prkag2	7.54786863861434e-4	0.35	FALSE
ntrk3	7.544528491510629e-4	0.35	FALSE
cit	7.529619700541145e-4	0.35	FALSE
sfn	7.512208724243836e-4	0.35	FALSE
rps6ka3	7.487267056301105e-4	0.35	FALSE
akt2	7.479915797607283e-4	0.35	FALSE
prkar1a	7.470251201620278e-4	0.35	FALSE
ctnnb1	7.457675764256034e-4	0.35	FALSE
ptpn11	7.448966902567409e-4	0.35	FALSE
lyn	7.440170324792381e-4	0.35	FALSE
foxo1	7.434614306835456e-4	0.35	FALSE
btk	7.419013756844005e-4	0.35	FALSE
sphk1	7.414535460449427e-4	0.35	FALSE
hk3	7.368905721724445e-4	0.35	FALSE
il2	7.364320886891953e-4	0.35	FALSE
ywhag	7.341480792896435e-4	0.35	FALSE
dgkg	7.300108126339269e-4	0.35	FALSE
csnk2a1	7.295568962033692e-4	0.35	FALSE
bub1	7.286636022897084e-4	0.35	FALSE
csf1r	7.278797800564473e-4	0.35	FALSE
akt3	7.240194530334053e-4	0.35	FALSE
pik3r5	7.233433983504335e-4	0.35	FALSE
tyro3	7.195223054700351e-4	0.35	FALSE
traf6	7.181495885143169e-4	0.35	FALSE
ar	7.179760766365496e-4	0.35	FALSE
ripk3	7.132917561615708e-4	0.35	FALSE
prps2	7.128417524173581e-4	0.35	FALSE
sp1	7.086369737322585e-4	0.35	FALSE
plce1	7.084415717233715e-4	0.35	FALSE
rock2	7.055546816109389e-4	0.35	FALSE
ephb2	7.048692088574357e-4	0.35	FALSE
smg1	7.021836965687078e-4	0.35	FALSE
fgfr1	7.018202351413331e-4	0.35	FALSE
plk2	6.957011626079033e-4	0.35	FALSE
plcd1	6.938214292520849e-4	0.35	FALSE
pdpk1	6.92846655089492e-4	0.35	FALSE
plcd3	6.923857723361929e-4	0.35	FALSE
plcd4	6.912539106744033e-4	0.35	FALSE
plcz1	6.912539106744033e-4	0.35	FALSE
ikbkb	6.908314914046219e-4	0.35	FALSE
stk38l	6.843310972892113e-4	0.35	FALSE
prkcz	6.829844924383143e-4	0.35	FALSE
gata2	6.755561155579684e-4	0.35	FALSE
mast2	6.742518091655752e-4	0.35	FALSE
traf2	6.73280136856437e-4	0.35	FALSE
atf4	6.705678407747873e-4	0.35	FALSE
rasa1	6.705658521519748e-4	0.35	FALSE
gnai1	6.704201074727705e-4	0.35	FALSE
prkg2	6.651201753660437e-4	0.35	FALSE
ckb	6.635988035840286e-4	0.35	FALSE
gng7	6.626289862839011e-4	0.35	FALSE
pdk1	6.584089308817654e-4	0.35	FALSE
clk3	6.524144336661369e-4	0.35	FALSE
camk2d	6.502206569709065e-4	0.35	FALSE
foxo3	6.49576003762841e-4	0.35	FALSE
ctcf	6.488173921337086e-4	0.35	FALSE
sik2	6.47450768861229e-4	0.35	FALSE
gnai2	6.468927636442043e-4	0.35	FALSE
mapk4	6.434625896889531e-4	0.35	FALSE
brdt	6.432824234334059e-4	0.35	FALSE
chka	6.426026835678661e-4	0.35	FALSE
cdkl5	6.392558689850917e-4	0.35	FALSE
prps1l1	6.375259632580228e-4	0.35	FALSE
erbb3	6.370203896999427e-4	0.35	FALSE
camk1	6.362730068993866e-4	0.35	FALSE
gnai3	6.358185198172961e-4	0.35	FALSE
irak2	6.319721839667746e-4	0.35	FALSE
irak1	6.277490714526378e-4	0.35	FALSE
melk	6.184451801382616e-4	0.35	FALSE
grk1	6.170324142883985e-4	0.35	FALSE
dusp6	6.167523383355436e-4	0.35	FALSE
map3k10	6.156833491510325e-4	0.35	FALSE
ywhaz	6.135773379717125e-4	0.35	FALSE
mknk1	6.120143957204311e-4	0.35	FALSE
tnk1	6.101102364345057e-4	0.35	FALSE
cdk3	6.09589948545541e-4	0.35	FALSE
e2f1	6.09225829476378e-4	0.35	FALSE
avpr1a	6.07433846181031e-4	0.35	FALSE
dgkd	6.060212874590845e-4	0.35	FALSE
vrk2	6.056434030822158e-4	0.35	FALSE
plk4	6.046399140799421e-4	0.35	FALSE
tnf	6.027788557442582e-4	0.35	FALSE
azu1	6.009464328450195e-4	0.35	FALSE
pak6	5.99360277087607e-4	0.35	FALSE
ephb3	5.975575466645998e-4	0.35	FALSE
foxo4	5.92061335255939e-4	0.35	FALSE
mrc2	5.918916944100877e-4	0.35	FALSE
stat5a	5.910100512336655e-4	0.35	FALSE
cbl	5.892538297170724e-4	0.35	FALSE
rac3	5.85592199486419e-4	0.35	FALSE
hmgcs1	5.835064879046259e-4	0.35	FALSE
srebf1	5.832524516849933e-4	0.35	FALSE
syk	5.82462903568396e-4	0.35	FALSE
trib3	5.816497263711766e-4	0.35	FALSE
cebpb	5.80995040840961e-4	0.35	FALSE
hmgcs2	5.800839237713705e-4	0.35	FALSE
yap1	5.730509727713457e-4	0.35	FALSE
dlg2	5.657843000798329e-4	0.35	FALSE
psmc5	5.644095625591543e-4	0.35	FALSE
mvk	5.642813932502696e-4	0.35	FALSE
pfkfb1	5.574845556050882e-4	0.35	FALSE
ikbkg	5.569612501733033e-4	0.35	FALSE
nme3	5.548129444594902e-4	0.35	FALSE
atf2	5.540541523831971e-4	0.35	FALSE
usf1	5.523369229449114e-4	0.35	FALSE
vrk1	5.510256656081222e-4	0.35	FALSE
calml3	5.50446070877627e-4	0.35	FALSE
calml5	5.503152092071047e-4	0.35	FALSE
calml6	5.458818326399734e-4	0.35	FALSE
ndel1	5.454189641870738e-4	0.35	FALSE
ttbk2	5.420980269207727e-4	0.35	FALSE
tradd	5.41904100855552e-4	0.35	FALSE
dld	5.411064458911467e-4	0.35	FALSE
stat4	5.400510713800255e-4	0.35	FALSE
vav2	5.380934571356862e-4	0.35	FALSE
csnk1e	5.376605907693897e-4	0.35	FALSE
nck2	5.365407677768333e-4	0.35	FALSE
mark2	5.351642922062037e-4	0.35	FALSE
jak3	5.326681391743302e-4	0.35	FALSE
ccnb2	5.322849928423978e-4	0.35	FALSE
myh10	5.321740286920124e-4	0.35	FALSE
mdm2	5.312205118632193e-4	0.35	FALSE
gng13	5.30082816016808e-4	0.35	FALSE
stat5b	5.285507573266131e-4	0.35	FALSE
dapk1	5.272584315328279e-4	0.35	FALSE
gucy2f	5.26910105283584e-4	0.35	FALSE
prpsap2	5.264015079332032e-4	0.35	FALSE
mos	5.248764530936488e-4	0.35	FALSE
avpr1b	5.242730731106024e-4	0.35	FALSE
vav1	5.241543681320162e-4	0.35	FALSE
arnt	5.238873297428689e-4	0.35	FALSE
ccne1	5.222053706770077e-4	0.35	FALSE
gab1	5.221827559778254e-4	0.35	FALSE
braf	5.190233095671505e-4	0.35	FALSE
tlk2	5.160813350141751e-4	0.35	FALSE
actb	5.146899912662768e-4	0.35	FALSE
tgfbr2	5.134304319740421e-4	0.35	FALSE
myh9	5.129555194508001e-4	0.35	FALSE
uck1	5.055726016646694e-4	0.35	FALSE
atr	5.055567630585011e-4	0.35	FALSE
dusp22	5.054698005152211e-4	0.35	FALSE
pik3c3	5.043749627597358e-4	0.35	FALSE
mapk8ip1	5.040759265261356e-4	0.35	FALSE
dgkz	5.029597612131195e-4	0.35	FALSE
stk25	5.019653481138789e-4	0.35	FALSE
nek4	5.018523114354268e-4	0.35	FALSE
ttk	5.012467269964834e-4	0.35	FALSE
casp3	4.994237956849485e-4	0.35	FALSE
cdkn1a	4.981881327036279e-4	0.35	FALSE
tlr3	4.979502188832176e-4	0.35	FALSE
ikbke	4.924658942375574e-4	0.35	FALSE
ccnd1	4.924021268248987e-4	0.35	FALSE
alas1	4.921814911306996e-4	0.35	FALSE
myh14	4.920178692244554e-4	0.35	FALSE
jund	4.914583182595811e-4	0.35	FALSE
bcr	4.900896649802684e-4	0.35	FALSE
gucy2c	4.892073003046586e-4	0.35	FALSE
grk4	4.873767543629192e-4	0.35	FALSE
pi4k2b	4.870600479930903e-4	0.35	FALSE
ripk1	4.848029475493643e-4	0.35	FALSE
taf1l	4.839662417699325e-4	0.35	FALSE
rbx1	4.8284732656821123e-4	0.35	FALSE
il2rg	4.821817703408535e-4	0.35	FALSE
gnaq	4.8073473111383746e-4	0.35	FALSE
aurka	4.805561998758301e-4	0.35	FALSE
crk	4.798818631846981e-4	0.35	FALSE
ilk	4.7900756221174476e-4	0.35	FALSE
tgfb1	4.757851770845891e-4	0.35	FALSE
pnkp	4.7448868544955987e-4	0.35	FALSE
ptpn6	4.730408613699811e-4	0.35	FALSE
acvr2b	4.729789375547224e-4	0.35	FALSE
map4k3	4.720786806576324e-4	0.35	FALSE
ror1	4.712181317491367e-4	0.35	FALSE
actg1	4.7113406374692924e-4	0.35	FALSE
cdk8	4.659395902038827e-4	0.35	FALSE
tuba4a	4.63960535187876e-4	0.35	FALSE
hist1h4a	4.620993010704052e-4	0.35	FALSE
nek2	4.618954222897944e-4	0.35	FALSE
ephb4	4.6143669163230364e-4	0.35	FALSE
igf1r	4.5935134731745587e-4	0.35	FALSE
gng12	4.576707728736474e-4	0.35	FALSE
pkmyt1	4.5678627074761507e-4	0.35	FALSE
wwtr1	4.5623323992426666e-4	0.35	FALSE
ppp2r1a	4.5500733355780817e-4	0.35	FALSE
chek1	4.526224628064172e-4	0.35	FALSE
cdkn3	4.50599956935798e-4	0.35	FALSE
nfkbia	4.505266965185509e-4	0.35	FALSE
phka1	4.480855646120784e-4	0.35	FALSE
prkar2b	4.4766185223431396e-4	0.35	FALSE
csnk1a1	4.4714230891495154e-4	0.35	FALSE
rnasel	4.470166588632948e-4	0.35	FALSE
gab2	4.462028648171321e-4	0.35	FALSE
vrk3	4.427925276175594e-4	0.35	FALSE
tnfrsf1a	4.410075363257335e-4	0.35	FALSE
ets1	4.3718708806717396e-4	0.35	FALSE
akap5	4.371454344038831e-4	0.35	FALSE
pxn	4.366508487843581e-4	0.35	FALSE
cdc7	4.348792444219356e-4	0.35	FALSE
esr1	4.323324891706516e-4	0.35	FALSE
gsg2	4.3209671539339164e-4	0.35	FALSE
txk	4.3047879009984463e-4	0.35	FALSE
vav3	4.30472271614515e-4	0.35	FALSE
gna11	4.293199812600248e-4	0.35	FALSE
frk	4.285630598414964e-4	0.35	FALSE
malt1	0.00042818368733497643	0.35	FALSE
crkl	4.26848051027494e-4	0.35	FALSE
rfk	4.226122791000697e-4	0.35	FALSE
pim1	4.1835417013298107e-4	0.35	FALSE
map3k6	4.181837075416888e-4	0.35	FALSE
adam9	4.179288873993192e-4	0.35	FALSE
ccnd3	4.168331577909021e-4	0.35	FALSE
gnal	4.167062614341898e-4	0.35	FALSE
phkg1	4.163930490845895e-4	0.35	FALSE
dusp5	4.160803308563953e-4	0.35	FALSE
sos2	4.146670488348973e-4	0.35	FALSE
pln	4.1280968370689534e-4	0.35	FALSE
srpk2	4.1209497522228596e-4	0.35	FALSE
tfap2a	4.118472182367798e-4	0.35	FALSE
tab1	4.113112270142338e-4	0.35	FALSE
ppard	4.106390294117473e-4	0.35	FALSE
psmd4	4.094022266321175e-4	0.35	FALSE
shc3	4.092730871190568e-4	0.35	FALSE
cebpa	4.090785011277598e-4	0.35	FALSE
pak4	4.0893012285948664e-4	0.35	FALSE
egf	4.074098966880612e-4	0.35	FALSE
flt4	4.064476898067215e-4	0.35	FALSE
hsp90aa1	4.0625987499521237e-4	0.35	FALSE
ak2	4.0492636919897055e-4	0.35	FALSE
nek3	4.046245103035944e-4	0.35	FALSE
hdac1	4.0427715584885425e-4	0.35	FALSE
psma4	4.041049888980323e-4	0.35	FALSE
myl2	4.038166515746256e-4	0.35	FALSE
kif13b	4.029871288964887e-4	0.35	FALSE
tcf7l2	4.022688934530807e-4	0.35	FALSE
map3k5	4.0219450110136605e-4	0.35	FALSE
itgb1	4.019453693122268e-4	0.35	FALSE
nek11	3.9976739114800855e-4	0.35	FALSE
mef2c	3.982347600210278e-4	0.35	FALSE
hdac2	3.971678830281138e-4	0.35	FALSE
map3k11	3.968664329091965e-4	0.35	FALSE
ngf	3.9654836849685487e-4	0.35	FALSE
spi1	3.960694372974361e-4	0.35	FALSE
atf1	3.95985681126744e-4	0.35	FALSE
gna15	3.9511782057174283e-4	0.35	FALSE
vegfa	3.936678335704231e-4	0.35	FALSE
pdhb	3.927674348893917e-4	0.35	FALSE
smad3	3.9215844104263875e-4	0.35	FALSE
epha1	3.909656605873914e-4	0.35	FALSE
itgb3	3.9048213385113676e-4	0.35	FALSE
irs1	3.8875811131500724e-4	0.35	FALSE
dvl2	3.8851767256658143e-4	0.35	FALSE
fadd	3.882263095170375e-4	0.35	FALSE
tab2	3.877109474078528e-4	0.35	FALSE
dlg4	3.8739892054521574e-4	0.35	FALSE
ccnb1	3.872118228874966e-4	0.35	FALSE
rhog	3.861887713662879e-4	0.35	FALSE
map3k8	3.8577549217790074e-4	0.35	FALSE
hipk3	3.848654775557684e-4	0.35	FALSE
map3k2	3.8451027137754296e-4	0.35	FALSE
map4k5	3.8349964099872256e-4	0.35	FALSE
efnb1	3.832576045046636e-4	0.35	FALSE
gnao1	3.831978644829538e-4	0.35	FALSE
gli1	3.821922665205564e-4	0.35	FALSE
smc3	3.8181234624355757e-4	0.35	FALSE
dusp10	3.8028457055681034e-4	0.35	FALSE
pdha1	3.794732977001734e-4	0.35	FALSE
ccnk	3.7772319601572335e-4	0.35	FALSE
dlat	3.775799088043989e-4	0.35	FALSE
ins	3.773281488209716e-4	0.35	FALSE
srf	3.7692878554443317e-4	0.35	FALSE
stat6	3.7546978501810404e-4	0.35	FALSE
pfkfb2	3.740289348814616e-4	0.35	FALSE
creb3l4	3.7374530892695485e-4	0.35	FALSE
wif1	3.7283254626397115e-4	0.35	FALSE
clk2	3.721763393337255e-4	0.35	FALSE
cdkn2b	3.7111103091624735e-4	0.35	FALSE
pten	3.702912109175425e-4	0.35	FALSE
gng4	3.702402184289819e-4	0.35	FALSE
gng5	3.700546354226426e-4	0.35	FALSE
nfe2l1	3.6910663348654524e-4	0.35	FALSE
gng3	3.689228671918289e-4	0.35	FALSE
gng8	3.689228671918289e-4	0.35	FALSE
creb3	3.6879724967357774e-4	0.35	FALSE
nppc	3.687639299615878e-4	0.35	FALSE
birc3	3.6830024346398206e-4	0.35	FALSE
creb3l1	3.681840146885588e-4	0.35	FALSE
pdhx	3.6789752230317294e-4	0.35	FALSE
grin2a	3.6733863510838476e-4	0.35	FALSE
psma7	3.6703341019150837e-4	0.35	FALSE
stk38	3.667482446845409e-4	0.35	FALSE
rps6kb1	3.6648769664326876e-4	0.35	FALSE
creb3l3	3.646766469179997e-4	0.35	FALSE
rhob	3.621463472981089e-4	0.35	FALSE
psma6	3.618597934122732e-4	0.35	FALSE
creb3l2	3.6123149410143424e-4	0.35	FALSE
mtor	3.6119857226595524e-4	0.35	FALSE
rara	3.609357783731264e-4	0.35	FALSE
rapgef3	3.606972786626908e-4	0.35	FALSE
dlg3	3.6061022887369824e-4	0.35	FALSE
rhoc	3.596186086002376e-4	0.35	FALSE
bdkrb2	3.5873689032901035e-4	0.35	FALSE
acvr1b	3.580837383697599e-4	0.35	FALSE
grin2b	3.575766082925826e-4	0.35	FALSE
brca1	3.5572345243719037e-4	0.35	FALSE
smad2	3.5568955564140454e-4	0.35	FALSE
dvl3	3.5541762051452086e-4	0.35	FALSE
creb5	3.553443197448507e-4	0.35	FALSE
dgka	3.5452256965788035e-4	0.35	FALSE
ngfr	3.539606189470401e-4	0.35	FALSE
dvl1	3.535553147954007e-4	0.35	FALSE
ipmk	3.522301825894642e-4	0.35	FALSE
chkb	3.521814044253615e-4	0.35	FALSE
gck	3.5183734036414586e-4	0.35	FALSE
acvrl1	3.510673507255875e-4	0.35	FALSE
ppara	3.510354886479932e-4	0.35	FALSE
mef2a	3.4971428273733056e-4	0.35	FALSE
gnas	3.486680220118349e-4	0.35	FALSE
itgav	3.479991686125506e-4	0.35	FALSE
stat2	3.4789500679232856e-4	0.35	FALSE
gna14	3.4739037119356486e-4	0.35	FALSE
egr1	3.4722938768977016e-4	0.35	FALSE
pdgfb	3.453388264010365e-4	0.35	FALSE
csnk1a1l	3.4445866305169326e-4	0.35	FALSE
axl	3.4395613590659e-4	0.35	FALSE
cd4	3.4314091486035167e-4	0.35	FALSE
nf2	3.4267752319694746e-4	0.35	FALSE
h3f3a	3.4250684507744304e-4	0.35	FALSE
mark4	3.408453983458914e-4	0.35	FALSE
strada	3.3987516630713376e-4	0.35	FALSE
stradb	3.3987516630713376e-4	0.35	FALSE
ptk6	3.394452534271256e-4	0.35	FALSE
dok1	3.394109409205271e-4	0.35	FALSE
birc2	3.3918201866272766e-4	0.35	FALSE
psmd14	3.386042946833095e-4	0.35	FALSE
cd247	3.3590176141129973e-4	0.35	FALSE
bmx	3.3434413341202875e-4	0.35	FALSE
smad4	3.3419180919105353e-4	0.35	FALSE
blk	3.3216569273248746e-4	0.35	FALSE
cblb	3.320088898732137e-4	0.35	FALSE
nfyb	3.3197120417154195e-4	0.35	FALSE
e2f4	3.316310471563356e-4	0.35	FALSE
phka2	3.304967254039495e-4	0.35	FALSE
col4a3bp	3.301860105239531e-4	0.35	FALSE
ulk1	3.299302522574723e-4	0.35	FALSE
cul1	3.291517042761163e-4	0.35	FALSE
brd2	3.291079852398924e-4	0.35	FALSE
efna1	3.290735722515207e-4	0.35	FALSE
gngt2	3.2893261101341997e-4	0.35	FALSE
adra1a	3.288324469270888e-4	0.35	FALSE
cds2	3.2844692080060046e-4	0.35	FALSE
rap1a	3.283810922617798e-4	0.35	FALSE
cds1	3.267837824459825e-4	0.35	FALSE
efnb2	3.266212676247962e-4	0.35	FALSE
eif2ak2	3.238652697224343e-4	0.35	FALSE
lat	3.2198348054432685e-4	0.35	FALSE
rhoq	3.216114651522442e-4	0.35	FALSE
smad1	3.214503231267223e-4	0.35	FALSE
efnb3	3.2051041319005805e-4	0.35	FALSE
xpo1	3.198965344869686e-4	0.35	FALSE
amhr2	3.1973701829237256e-4	0.35	FALSE
mylk2	3.1836962875800897e-4	0.35	FALSE
yy1	3.180610764366357e-4	0.35	FALSE
ctnna1	3.180233412395281e-4	0.35	FALSE
clta	3.177410287214818e-4	0.35	FALSE
phkb	3.177056910294929e-4	0.35	FALSE
cd3g	3.1701652351250954e-4	0.35	FALSE
ccne2	3.1558751248868055e-4	0.35	FALSE
rhoj	3.154363000384745e-4	0.35	FALSE
app	3.137618633889316e-4	0.35	FALSE
bckdk	3.116858388567523e-4	0.35	FALSE
chrm2	3.0932548609262996e-4	0.35	FALSE
myd88	3.085830104527395e-4	0.35	FALSE
cdc2	3.0792979805160806e-4	0.35	FALSE
grin2d	3.078069453032562e-4	0.35	FALSE
igf1	3.0662617319764796e-4	0.35	FALSE
gli2	3.064705936740284e-4	0.35	FALSE
stk39	3.062185892405677e-4	0.35	FALSE
apc	3.061049373093107e-4	0.35	FALSE
eed	3.0548511050880136e-4	0.35	FALSE
skp1	3.054552393503241e-4	0.35	FALSE
grap2	3.0342484816688015e-4	0.35	FALSE
tiam1	3.032733947198207e-4	0.35	FALSE
wasl	3.028388017121095e-4	0.35	FALSE
itgb2	3.0232604003352847e-4	0.35	FALSE
srebf2	3.021859311793513e-4	0.35	FALSE
ltk	3.01113483565889e-4	0.35	FALSE
psma1	2.9933593666797584e-4	0.35	FALSE
chrm4	2.9906405648806464e-4	0.35	FALSE
daxx	2.98645074235029e-4	0.35	FALSE
hnf4a	2.9826255089390833e-4	0.35	FALSE
efna5	2.979165750174341e-4	0.35	FALSE
psmd2	2.974418629610192e-4	0.35	FALSE
cdkn2c	2.973955256585794e-4	0.35	FALSE
ccl2	2.9641136087954164e-4	0.35	FALSE
ctbp2	2.9543644074475915e-4	0.35	FALSE
arf6	2.9539724787394053e-4	0.35	FALSE
gli3	2.9523906901400635e-4	0.35	FALSE
sin3a	2.9443137031588766e-4	0.35	FALSE
chrm3	2.9442719587580396e-4	0.35	FALSE
chrm5	2.9305998570254566e-4	0.35	FALSE
inpp5k	2.925803564258871e-4	0.35	FALSE
lepr	2.92530435775318e-4	0.35	FALSE
pikfyve	2.908189889547629e-4	0.35	FALSE
ccnt2	2.9013444090807155e-4	0.35	FALSE
ugp2	2.899095080746921e-4	0.35	FALSE
pip5k1c	2.8851755578446854e-4	0.35	FALSE
acvr1	2.884175866185578e-4	0.35	FALSE
ppargc1a	2.876541620967245e-4	0.35	FALSE
cdh1	2.868548089485204e-4	0.35	FALSE
psmc2	2.85975117163107e-4	0.35	FALSE
dynll1	2.8596069863463737e-4	0.35	FALSE
grin2c	2.8399796881618415e-4	0.35	FALSE
ppp2r5d	2.8385697210956816e-4	0.35	FALSE
foxa1	2.8377362614721624e-4	0.35	FALSE
adam17	2.837273564516388e-4	0.35	FALSE
crtc2	2.83706813358061e-4	0.35	FALSE
akap8	2.825100584717509e-4	0.35	FALSE
rap1b	2.824273551943874e-4	0.35	FALSE
bcar1	2.823765684030892e-4	0.35	FALSE
synj1	2.818847080697365e-4	0.35	FALSE
tgfb3	2.80571842049202e-4	0.35	FALSE
atf6b	2.7935053504547785e-4	0.35	FALSE
ccnd2	2.7876598189130887e-4	0.35	FALSE
cltc	2.780498192030411e-4	0.35	FALSE
gnb2	2.763161946046343e-4	0.35	FALSE
psma8	2.75797081021959e-4	0.35	FALSE
map2k5	2.753710942165109e-4	0.35	FALSE
psmb1	2.751912804983628e-4	0.35	FALSE
ptprn	2.7512673532369196e-4	0.35	FALSE
psma5	2.744524355938661e-4	0.35	FALSE
ocrl	2.7443272707391926e-4	0.35	FALSE
cdipt	2.738040315856387e-4	0.35	FALSE
traf3	2.735559925602164e-4	0.35	FALSE
psmc1	2.732621018588199e-4	0.35	FALSE
psmd9	0.00027325234023594947	0.35	FALSE
mvd	2.731349215637192e-4	0.35	FALSE
psmb4	2.729326647899964e-4	0.35	FALSE
inpp5b	2.725491931007958e-4	0.35	FALSE
hk2	2.721063612143189e-4	0.35	FALSE
araf	2.719330602350794e-4	0.35	FALSE
il2rb	2.719178270431906e-4	0.35	FALSE
sh3gl2	2.717510204789735e-4	0.35	FALSE
nr3c1	2.706861540368628e-4	0.35	FALSE
hdac3	2.699994268967338e-4	0.35	FALSE
rras	2.6959381735737806e-4	0.35	FALSE
itga1	2.693696556077334e-4	0.35	FALSE
gnb4	2.691234084543314e-4	0.35	FALSE
psma2	2.6872456104256616e-4	0.35	FALSE
edn1	2.68328091553817e-4	0.35	FALSE
pip5k1b	2.676303133239526e-4	0.35	FALSE
ube2i	2.667898336248251e-4	0.35	FALSE
ube2d1	2.6653755304131046e-4	0.35	FALSE
efna3	2.659602794433763e-4	0.35	FALSE
kitlg	2.6585540856694027e-4	0.35	FALSE
gnat3	2.6558458414960084e-4	0.35	FALSE
psme1	2.655763515446923e-4	0.35	FALSE
psmd6	2.655147546647327e-4	0.35	FALSE
axin1	2.653114196906787e-4	0.35	FALSE
ctbp1	2.64053222317149e-4	0.35	FALSE
efna4	2.6404918171404304e-4	0.35	FALSE
inpp4b	2.6329423120736257e-4	0.35	FALSE
efna2	2.6280751097272056e-4	0.35	FALSE
fgf2	2.6257480299483014e-4	0.35	FALSE
gnb3	2.623840832762685e-4	0.35	FALSE
psme3	2.619085517881209e-4	0.35	FALSE
inpp4a	2.616718958477032e-4	0.35	FALSE
traf1	2.61434235569578e-4	0.35	FALSE
rps6ka2	2.611060895936422e-4	0.35	FALSE
psmb5	2.6058186863777994e-4	0.35	FALSE
limk2	2.59967543477548e-4	0.35	FALSE
inpp5j	2.59503926907494e-4	0.35	FALSE
psmb9	2.588765292868716e-4	0.35	FALSE
rb1	2.5877732243683783e-4	0.35	FALSE
nos3	2.586398795904325e-4	0.35	FALSE
rxrb	2.579869020113899e-4	0.35	FALSE
inpp5a	2.5795416195582724e-4	0.35	FALSE
il1a	2.5774125110732447e-4	0.35	FALSE
treh	2.57223729016408e-4	0.35	FALSE
nfic	2.567019325176154e-4	0.35	FALSE
psma3	2.564353273312952e-4	0.35	FALSE
pparg	2.562156946948252e-4	0.35	FALSE
il2ra	2.5480096720497487e-4	0.35	FALSE
psmb8	2.5468943277659126e-4	0.35	FALSE
nfya	2.543373950845504e-4	0.35	FALSE
psmb3	2.540176665700489e-4	0.35	FALSE
myl12b	2.537788624689346e-4	0.35	FALSE
rxrg	2.5337226460195273e-4	0.35	FALSE
psmc6	2.5333916648413637e-4	0.35	FALSE
tgfb2	2.528545994671759e-4	0.35	FALSE
inpp5d	2.5222094794338855e-4	0.35	FALSE
casp8	2.520733249667706e-4	0.35	FALSE
cav1	2.5155165663142873e-4	0.35	FALSE
inpp5e	2.510841948633523e-4	0.35	FALSE
cxcl8	2.5015468938344e-4	0.35	FALSE
ap2a1	2.494683976200101e-4	0.35	FALSE
ap2m1	2.481892444503132e-4	0.35	FALSE
wnt5a	2.4813247959112953e-4	0.35	FALSE
ap2a2	2.4794833542433886e-4	0.35	FALSE
dkfzp451o0517	2.474868630117067e-4	0.35	FALSE
pcna	2.4696391852627164e-4	0.35	FALSE
rpa1	2.4693469770087193e-4	0.35	FALSE
actn2	2.466089290955934e-4	0.35	FALSE
jup	2.464596696964304e-4	0.35	FALSE
psmd11	2.464582596971932e-4	0.35	FALSE
ranbp2	2.4601348931343103e-4	0.35	FALSE
shc2	2.4558255016978727e-4	0.35	FALSE
psmb2	2.455813392662556e-4	0.35	FALSE
tsc2	2.4450262766765663e-4	0.35	FALSE
nf1	2.441991329890062e-4	0.35	FALSE
psmc3	2.4375020419049228e-4	0.35	FALSE
rarb	2.4371295091192308e-4	0.35	FALSE
ptprc	2.43239086894054e-4	0.35	FALSE
rhod	2.430827661725517e-4	0.35	FALSE
ksr2	2.4183567980714437e-4	0.35	FALSE
btrc	2.4105592579207413e-4	0.35	FALSE
psmd1	2.4073358814023714e-4	0.35	FALSE
cd14	2.406237911945666e-4	0.35	FALSE
trib2	2.4032396387165726e-4	0.35	FALSE
bcl2	2.3970009748416278e-4	0.35	FALSE
snd1	2.3962472415935032e-4	0.35	FALSE
cd3e	2.3915124078210742e-4	0.35	FALSE
papss1	2.385996376308076e-4	0.35	FALSE
irs2	2.3858069103849692e-4	0.35	FALSE
psmb6	2.3840612981138978e-4	0.35	FALSE
tcf12	2.3815341612157034e-4	0.35	FALSE
bcl10	2.3671814041467334e-4	0.35	FALSE
bambi	2.3654086651875097e-4	0.35	FALSE
ap2b1	2.364228665834405e-4	0.35	FALSE
epha3	2.3556476742436178e-4	0.35	FALSE
usf2	2.355534960936586e-4	0.35	FALSE
ppp2r2a	2.3555073238189418e-4	0.35	FALSE
psmb10	2.3528220971880232e-4	0.35	FALSE
hla-dra	2.3515169836213327e-4	0.35	FALSE
pdgfa	2.3511905822845263e-4	0.35	FALSE
f2	2.3504425254344284e-4	0.35	FALSE
wnt1	2.3500300980944597e-4	0.35	FALSE
psmb7	2.3475276767448273e-4	0.35	FALSE
il12b	2.344121650037089e-4	0.35	FALSE
ajuba	2.334078598485739e-4	0.35	FALSE
psmd3	2.3310016026732169e-4	0.35	FALSE
pim2	2.3260255994141197e-4	0.35	FALSE
shc4	2.3227185843445266e-4	0.35	FALSE
sh3kbp1	2.3130478321098743e-4	0.35	FALSE
psmd12	2.3077863118989408e-4	0.35	FALSE
hist1h3a	2.3070238500889128e-4	0.35	FALSE
mtm1	2.3053557410720096e-4	0.35	FALSE
angpt1	2.3042205509897235e-4	0.35	FALSE
psmd8	2.3012894291356262e-4	0.35	FALSE
hla-drb1	2.2993290673149584e-4	0.35	FALSE
psmd5	2.2858402067781454e-4	0.35	FALSE
zbtb33	2.2804505454169109e-4	0.35	FALSE
smurf2	2.2753589949622984e-4	0.35	FALSE
psmc4	2.2752908452088286e-4	0.35	FALSE
nedd4l	2.2734061835336347e-4	0.35	FALSE
psmd7	2.272683210360277e-4	0.35	FALSE
polr2a	2.2717409327834644e-4	0.35	FALSE
polr2g	2.2706717370321806e-4	0.35	FALSE
psmd13	2.2695648838889318e-4	0.35	FALSE
frs2	2.2688874644951698e-4	0.35	FALSE
rpa2	2.265943538429322e-4	0.35	FALSE
mtmr4	2.263107803088443e-4	0.35	FALSE
pafah1b1	2.2624995686674966e-4	0.35	FALSE
ube2d3	2.2591377610196785e-4	0.35	FALSE
pi4ka	2.2569621500002047e-4	0.35	FALSE
psme2	2.251254944938566e-4	0.35	FALSE
ly96	2.250746861480302e-4	0.35	FALSE
psmb11	2.2500219650333986e-4	0.35	FALSE
cd3d	2.2484660409045112e-4	0.35	FALSE
ctnnd1	2.2466477408842068e-4	0.35	FALSE
myl12a	2.2423302015470796e-4	0.35	FALSE
tjp2	2.241965461269423e-4	0.35	FALSE
nppb	2.2404564505147223e-4	0.35	FALSE
blnk	2.2395427070518112e-4	0.35	FALSE
was	2.2388588242532278e-4	0.35	FALSE
faslg	2.23659865231116e-4	0.35	FALSE
ap2s1	2.2360265799279167e-4	0.35	FALSE
rp1	2.232678900397371e-4	0.35	FALSE
sqstm1	2.231805425431387e-4	0.35	FALSE
ctcfl	2.2152769616092625e-4	0.35	FALSE
epha6	2.2139830621467754e-4	0.35	FALSE
mtmr1	2.213761857081259e-4	0.35	FALSE
pi4kb	2.2123983925215182e-4	0.35	FALSE
ran	2.212272996020163e-4	0.35	FALSE
flna	2.2118916559062698e-4	0.35	FALSE
psmd10	2.2111547678284901e-4	0.35	FALSE
mtmr2	2.202443240463362e-4	0.35	FALSE
mtmr14	2.2023484948292859e-4	0.35	FALSE
nup133	2.199693964389631e-4	0.35	FALSE
nfkb2	2.196062862678944e-4	0.35	FALSE
mtmr6	2.1904599361816042e-4	0.35	FALSE
psmf1	2.1861444135249446e-4	0.35	FALSE
pgk2	2.1853899310180966e-4	0.35	FALSE
incenp	2.1799478607949146e-4	0.35	FALSE
mtmr3	2.1791413195637073e-4	0.35	FALSE
mtmr7	2.1791413195637073e-4	0.35	FALSE
mtmr8	2.1791413195637073e-4	0.35	FALSE
foxa2	2.172201246304577e-4	0.35	FALSE
pi4k2a	2.171523486418914e-4	0.35	FALSE
dkfzp686n0154	2.1711800070147672e-4	0.35	FALSE
fgf1	2.1701087221226236e-4	0.35	FALSE
angpt4	2.1627581144401326e-4	0.35	FALSE
smad5	2.161532035334794e-4	0.35	FALSE
nfatc1	2.1589965105654174e-4	0.35	FALSE
socs1	2.1470106440081162e-4	0.35	FALSE
ptk7	2.1416883945492198e-4	0.35	FALSE
acta1	2.1381600398198553e-4	0.35	FALSE
myl9	2.1297242496328255e-4	0.35	FALSE
tab3	2.129659268697497e-4	0.35	FALSE
pkm	2.1262726216002837e-4	0.35	FALSE
nrp1	2.1260418131445957e-4	0.35	FALSE
dkfzp666o0110	2.1215874445993776e-4	0.35	FALSE
cxcr4	2.1203323441063552e-4	0.35	FALSE
adipor1	2.1129225935034802e-4	0.35	FALSE
ube2n	2.1117941419807507e-4	0.35	FALSE
elane	2.1112170168432258e-4	0.35	FALSE
mlst8	2.1099887420946602e-4	0.35	FALSE
itch	2.109810260596911e-4	0.35	FALSE
nfatc2	2.1087566175734374e-4	0.35	FALSE
ppp3cc	2.104107626669348e-4	0.35	FALSE
adipor2	2.1021127345444967e-4	0.35	FALSE
fzd4	2.0967705554508518e-4	0.35	FALSE
ppp2r1b	2.094485721608226e-4	0.35	FALSE
pebp1	2.0935835425644223e-4	0.35	FALSE
hspa8	2.0879083558330043e-4	0.35	FALSE
acvr2a	2.0867771947346734e-4	0.35	FALSE
ak5	2.081851237558357e-4	0.35	FALSE
gnb5	2.0697246228697463e-4	0.35	FALSE
mapre1	2.068361075985128e-4	0.35	FALSE
ago2	2.0639584162416156e-4	0.35	FALSE
cdc20	2.062722945032143e-4	0.35	FALSE
ddx58	2.0603970044283444e-4	0.35	FALSE
nup43	2.059931166158017e-4	0.35	FALSE
smad9	2.0594240841273538e-4	0.35	FALSE
rbm39	2.0558921289665124e-4	0.35	FALSE
max	2.053097549616803e-4	0.35	FALSE
l1cam	2.051979573295406e-4	0.35	FALSE
inpp1	2.0496422275342863e-4	0.35	FALSE
styk1	2.048469426296153e-4	0.35	FALSE
grap	2.0473379824272704e-4	0.35	FALSE
dnm1	2.039047668090831e-4	0.35	FALSE
pip4k2b	2.036047476196616e-4	0.35	FALSE
eif2s1	2.0347603037409922e-4	0.35	FALSE
gnaz	2.0339930138579026e-4	0.35	FALSE
psme4	2.0336370839780434e-4	0.35	FALSE
nup107	2.0335024607596623e-4	0.35	FALSE
cfd	2.0332130607444713e-4	0.35	FALSE
iglc1	2.0322354879497272e-4	0.35	FALSE
nfkbib	2.028292313425305e-4	0.35	FALSE
iglc2	2.0272748256497999e-4	0.35	FALSE
map3k13	2.0270884597134602e-4	0.35	FALSE
eno2	2.0265237164406898e-4	0.35	FALSE
il1b	2.025408009346442e-4	0.35	FALSE
fn1	2.0212857536632258e-4	0.35	FALSE
pip4k2a	2.0212623472115715e-4	0.35	FALSE
kat2b	2.0198090971126288e-4	0.35	FALSE
igkc	2.019702049426086e-4	0.35	FALSE
nup85	2.019150471032647e-4	0.35	FALSE
arhgef7	2.0187975266123262e-4	0.35	FALSE
smurf1	2.0147759253954004e-4	0.35	FALSE
il6st	2.0145236451680958e-4	0.35	FALSE
il4r	2.0140303017488398e-4	0.35	FALSE
prkd1	2.0131430275491333e-4	0.35	FALSE
smc1a	2.0122321702709895e-4	0.35	FALSE
pip4k2c	2.004768494393829e-4	0.35	FALSE
srsf2	2.0046596961413747e-4	0.35	FALSE
wwp1	2.0043154831592152e-4	0.35	FALSE
ccna2	1.9986292921830693e-4	0.35	FALSE
hgf	1.996040137569385e-4	0.35	FALSE
ccl11	1.995195815921313e-4	0.35	FALSE
ighv	1.9950889073454237e-4	0.35	FALSE
ighv3-23	1.9950889073454237e-4	0.35	FALSE
ighv7-81	1.9950889073454237e-4	0.35	FALSE
igkv a18	1.9950889073454237e-4	0.35	FALSE
igkv1-5	1.9950889073454237e-4	0.35	FALSE
igkv1d-16	1.9950889073454237e-4	0.35	FALSE
igkv4-1	1.9950889073454237e-4	0.35	FALSE
iglc3	1.9950889073454237e-4	0.35	FALSE
iglc6	1.9950889073454237e-4	0.35	FALSE
iglc7	1.9950889073454237e-4	0.35	FALSE
iglv	1.9950889073454237e-4	0.35	FALSE
nos1	1.992240188001473e-4	0.35	FALSE
pkn1	1.992027398469337e-4	0.35	FALSE
il12rb1	1.9908472772943355e-4	0.35	FALSE
nphp4	1.9879214061992975e-4	0.35	FALSE
clasp1	1.983155768824708e-4	0.35	FALSE
il6	1.9810150049081362e-4	0.35	FALSE
gng10	1.980600073667626e-4	0.35	FALSE
gna12	1.9788444611226768e-4	0.35	FALSE
skp2	1.9786918151427248e-4	0.35	FALSE
mad2l1	1.9780581230803082e-4	0.35	FALSE
sgk1	1.9771246105991681e-4	0.35	FALSE
rptor	1.9758266438702952e-4	0.35	FALSE
nup160	1.973301540903962e-4	0.35	FALSE
tbp	1.9661982831276873e-4	0.35	FALSE
stk17b	1.9647716406699292e-4	0.35	FALSE
frs3	1.9591040942445009e-4	0.35	FALSE
nup37	1.954090653475668e-4	0.35	FALSE
nup98	1.9505200407770706e-4	0.35	FALSE
wnt3a	1.9503440918759986e-4	0.35	FALSE
rasgrf2	1.948496095055041e-4	0.35	FALSE
seh1l	1.9472165339565626e-4	0.35	FALSE
il12a	1.946057567409333e-4	0.35	FALSE
gng11	1.945735004955244e-4	0.35	FALSE
irak4	1.940770056576154e-4	0.35	FALSE
nfatc3	1.937694054786774e-4	0.35	FALSE
cblc	1.931193166453236e-4	0.35	FALSE
ppp3cb	1.9298902699176393e-4	0.35	FALSE
pgam1	1.927559062021502e-4	0.35	FALSE
ppp2r5a	1.923774586424085e-4	0.35	FALSE
tesk1	1.922055441695837e-4	0.35	FALSE
notch1	1.921567424835041e-4	0.35	FALSE
cltcl1	1.9186952407639868e-4	0.35	FALSE
cltb	1.9160320633552054e-4	0.35	FALSE
fas	1.913876416586925e-4	0.35	FALSE
itgam	1.9126916284870735e-4	0.35	FALSE
bcl2l1	1.9116572642451332e-4	0.35	FALSE
il4	1.9072053426026278e-4	0.35	FALSE
nup214	1.906779976832761e-4	0.35	FALSE
hspb1	1.9047337486983868e-4	0.35	FALSE
ppp2r2b	1.903819610894346e-4	0.35	FALSE
eif4e	1.8976897612456723e-4	0.35	FALSE
fgf6	1.8938986061556258e-4	0.35	FALSE
itpka	1.890140369697097e-4	0.35	FALSE
vcl	1.889116588864975e-4	0.35	FALSE
cdkl1	1.886066599006333e-4	0.35	FALSE
snca	1.882869110539589e-4	0.35	FALSE
polr2e	1.8824593469666157e-4	0.35	FALSE
gna13	1.8820865624568538e-4	0.35	FALSE
csf2rb	1.876342405293488e-4	0.35	FALSE
epha10	1.874528356324748e-4	0.35	FALSE
gsa	1.8735397491856506e-4	0.35	FALSE
socs3	1.8689142093673296e-4	0.35	FALSE
guca1a	1.8677783380636575e-4	0.35	FALSE
junb	1.8675687287859978e-4	0.35	FALSE
nde1	1.8649260596491888e-4	0.35	FALSE
tp53bp1	1.8646942373404748e-4	0.35	FALSE
sufu	1.8639413713256357e-4	0.35	FALSE
hist2h3a	1.8634205992178505e-4	0.35	FALSE
agrn	1.8630813838201618e-4	0.35	FALSE
axin2	1.8618925261713903e-4	0.35	FALSE
eno1	1.8587691810610548e-4	0.35	FALSE
ckap5	1.8585081309208196e-4	0.35	FALSE
polr2l	1.8552696764266338e-4	0.35	FALSE
rps27	1.8520119351016996e-4	0.35	FALSE
rbbp4	1.8502494866778855e-4	0.35	FALSE
il12rb2	1.8480464238440123e-4	0.35	FALSE
cdca8	1.8458656562068675e-4	0.35	FALSE
rel	1.8452414144493366e-4	0.35	FALSE
tjp1	1.8436243745711047e-4	0.35	FALSE
rhoh	1.8422578815185505e-4	0.35	FALSE
ccl4	1.8391362386797086e-4	0.35	FALSE
plxna1	1.835700983357582e-4	0.35	FALSE
fzd5	1.835548831052778e-4	0.35	FALSE
cacna1d	1.8341337444347915e-4	0.35	FALSE
fgf8	1.8324314716057323e-4	0.35	FALSE
srsf5	1.830000742072321e-4	0.35	FALSE
polr2h	1.8295307773018743e-4	0.35	FALSE
fcer1g	1.8291098871866444e-4	0.35	FALSE
bax	1.8248671622800238e-4	0.35	FALSE
plxna2	1.8247994344441738e-4	0.35	FALSE
rhobtb2	1.8233954471722765e-4	0.35	FALSE
suz12	1.8211873246249343e-4	0.35	FALSE
fgf4	1.8195929379485312e-4	0.35	FALSE
plxna3	1.8136063778810752e-4	0.35	FALSE
ppp2r5e	1.8133548820438585e-4	0.35	FALSE
epor	1.8122101297841076e-4	0.35	FALSE
grin1	1.8106826764014783e-4	0.35	FALSE
ppp2r5b	1.8092521725793614e-4	0.35	FALSE
fgf17	1.8066181732621068e-4	0.35	FALSE
fgf20	1.8066181732621068e-4	0.35	FALSE
fgf23	1.8066181732621068e-4	0.35	FALSE
fgf9	1.8066181732621068e-4	0.35	FALSE
arhgef6	1.803157685816497e-4	0.35	FALSE
bmp4	1.8010150705239034e-4	0.35	FALSE
ppp2r5c	1.7951711114523432e-4	0.35	FALSE
flt3	1.794913360766602e-4	0.35	FALSE
fgf10	1.78828062712259e-4	0.35	FALSE
dkfzp686e1183	1.7876701966887198e-4	0.35	FALSE
guca1b	1.7876701966887198e-4	0.35	FALSE
guca1c	1.7876701966887198e-4	0.35	FALSE
fgf18	1.7872865571151112e-4	0.35	FALSE
ifng	1.786844409708434e-4	0.35	FALSE
cdk9	1.7812902478410672e-4	0.35	FALSE
spry2	1.7777744056719734e-4	0.35	FALSE
fgf16	1.7766587542950485e-4	0.35	FALSE
v1-11	1.776078451132363e-4	0.35	FALSE
v1-13	1.776078451132363e-4	0.35	FALSE
v1-16	1.776078451132363e-4	0.35	FALSE
v1-20	1.776078451132363e-4	0.35	FALSE
v1-3	1.776078451132363e-4	0.35	FALSE
v1-5	1.776078451132363e-4	0.35	FALSE
v1-7	1.776078451132363e-4	0.35	FALSE
v1-9	1.776078451132363e-4	0.35	FALSE
v2-11	1.776078451132363e-4	0.35	FALSE
v2-15	1.776078451132363e-4	0.35	FALSE
v2-17	1.776078451132363e-4	0.35	FALSE
v2-19	1.776078451132363e-4	0.35	FALSE
v2-8	1.776078451132363e-4	0.35	FALSE
v3-2	1.776078451132363e-4	0.35	FALSE
v3-3	1.776078451132363e-4	0.35	FALSE
v3-4	1.776078451132363e-4	0.35	FALSE
v4-1	1.776078451132363e-4	0.35	FALSE
v4-2	1.776078451132363e-4	0.35	FALSE
v4-6	1.776078451132363e-4	0.35	FALSE
v5-1	1.776078451132363e-4	0.35	FALSE
v5-4	1.776078451132363e-4	0.35	FALSE
v5-6	1.776078451132363e-4	0.35	FALSE
ncoa2	1.7719728279147546e-4	0.35	FALSE
fgf22	1.7703145452525553e-4	0.35	FALSE
fgf3	1.7703145452525553e-4	0.35	FALSE
rhot1	1.767600139072055e-4	0.35	FALSE
rhot2	1.767481746877254e-4	0.35	FALSE
actn4	1.7652033280045302e-4	0.35	FALSE
fgf7	1.7640590263513173e-4	0.35	FALSE
irf7	1.761119699627699e-4	0.35	FALSE
rhof	1.7606697335291693e-4	0.35	FALSE
polr2f	1.7585871764748916e-4	0.35	FALSE
smarcb1	1.7580253412071976e-4	0.35	FALSE
lrp6	1.757676229438033e-4	0.35	FALSE
relb	1.7556566215020284e-4	0.35	FALSE
irf1	1.7545732417905031e-4	0.35	FALSE
myl6	1.7498150671156114e-4	0.35	FALSE
rhov	1.747890603818117e-4	0.35	FALSE
fzd2	1.7477799952100352e-4	0.35	FALSE
fcgr1a	1.747585849322936e-4	0.35	FALSE
cacna1c	1.7467791714688687e-4	0.35	FALSE
ngef	1.7416949371967808e-4	0.35	FALSE
ppp1r3c	1.74155726023695e-4	0.35	FALSE
ppp3ca	1.7398840335414002e-4	0.35	FALSE
chrna7	1.7381842871723327e-4	0.35	FALSE
arr3	1.7378018344181456e-4	0.35	FALSE
rhobtb1	1.73657198720022e-4	0.35	FALSE
rhou	1.73657198720022e-4	0.35	FALSE
lmnb1	1.7348869120531997e-4	0.35	FALSE
nos2	1.734850427909624e-4	0.35	FALSE
sav1	1.7334758732317349e-4	0.35	FALSE
rpa3	1.7303420883596414e-4	0.35	FALSE
plxna4	1.729754955456056e-4	0.35	FALSE
hipk1	1.7285383771365367e-4	0.35	FALSE
hspa1a	1.72554327508674e-4	0.35	FALSE
cab39	1.7232481611019755e-4	0.35	FALSE
polr2k	1.722802555492602e-4	0.35	FALSE
ebf1	1.7207263147250108e-4	0.35	FALSE
lef1	1.7180755201611473e-4	0.35	FALSE
ppp1r3a	1.7169224188630792e-4	0.35	FALSE
ccnb2v	1.7125443166719927e-4	0.35	FALSE
xiap	1.7123464730629527e-4	0.35	FALSE
epas1	1.7093287699383142e-4	0.35	FALSE
bub3	1.7083093197746028e-4	0.35	FALSE
smarca4	1.7072120360206916e-4	0.35	FALSE
wee1	1.7049813446113127e-4	0.35	FALSE
b2m	1.7040005670974256e-4	0.35	FALSE
sema3a	1.7029492205672747e-4	0.35	FALSE
fcgr3a	1.7009809059264204e-4	0.35	FALSE
bmp2	1.6980086983016512e-4	0.35	FALSE
gsk3a	1.6960658953487102e-4	0.35	FALSE
rnf2	1.6938892098322474e-4	0.35	FALSE
uckl1	1.6906143061009847e-4	0.35	FALSE
adcy1	1.68933659478949e-4	0.35	FALSE
itgb4	1.6838267245975378e-4	0.35	FALSE
gdnf	1.6809471543459132e-4	0.35	FALSE
angpt2	1.6807958023410955e-4	0.35	FALSE
fgf19	1.679832948364351e-4	0.35	FALSE
fcgr2a	1.6794248202474556e-4	0.35	FALSE
crmp1	1.6765256031125102e-4	0.35	FALSE
hprt1	1.6754989053068437e-4	0.35	FALSE
bcl11a	1.6728396908429605e-4	0.35	FALSE
vcp	1.6670678048840437e-4	0.35	FALSE
itpr1	1.6667325605567096e-4	0.35	FALSE
irf3	1.6656473637896455e-4	0.35	FALSE
fbxw11	1.6622586065029462e-4	0.35	FALSE
sp2	1.6602738148228816e-4	0.35	FALSE
tsc1	1.658473391127127e-4	0.35	FALSE
dyrk2	1.6583304677275225e-4	0.35	FALSE
actr2	1.654782907619486e-4	0.35	FALSE
b9d2	1.654303528240312e-4	0.35	FALSE
zeb1	1.653637245907624e-4	0.35	FALSE
aldoa	1.6512185775626817e-4	0.35	FALSE
pld2	1.6493645132818242e-4	0.35	FALSE
mob1a	1.648471409374938e-4	0.35	FALSE
mob1b	1.648471409374938e-4	0.35	FALSE
matk	1.6424352309780504e-4	0.35	FALSE
tlr2	1.639374472713938e-4	0.35	FALSE
ppp1r3b	1.6392856401695977e-4	0.35	FALSE
dynll2	1.6351965106830383e-4	0.35	FALSE
sumo1	1.6313706473934807e-4	0.35	FALSE
polr2b	1.6257799390449935e-4	0.35	FALSE
mad1l1	1.624414873081095e-4	0.35	FALSE
cxcr1	1.6232044632177335e-4	0.35	FALSE
crem	1.6225270671381121e-4	0.35	FALSE
ppp1r3d	1.6221172338506937e-4	0.35	FALSE
ppp1r3e	1.6221172338506937e-4	0.35	FALSE
il10	1.6215073016196245e-4	0.35	FALSE
gata1	1.6161473833336455e-4	0.35	FALSE
dusp3	1.6149456530221092e-4	0.35	FALSE
akt1s1	1.6105382442013294e-4	0.35	FALSE
ube2d2	1.608767006214578e-4	0.35	FALSE
pygm	1.6045223906436786e-4	0.35	FALSE
mylpf	1.6036766415895563e-4	0.35	FALSE
med21	1.6023699447603414e-4	0.35	FALSE
ksr1	1.5985998757079436e-4	0.35	FALSE
cdc25c	1.5976185077937294e-4	0.35	FALSE
actn3	1.5969343154738892e-4	0.35	FALSE
itga4	1.5961918099540866e-4	0.35	FALSE
polr2c	1.5954896537258065e-4	0.35	FALSE
abi1	1.593453737122454e-4	0.35	FALSE
pygb	1.5912345800964584e-4	0.35	FALSE
ncoa1	1.5904173051230772e-4	0.35	FALSE
ccnh	1.5886383238231005e-4	0.35	FALSE
pawr	1.5870896204467412e-4	0.35	FALSE
pgam2	1.5846503222884044e-4	0.35	FALSE
lamtor3	1.584432150728264e-4	0.35	FALSE
eno3	1.5826622616766801e-4	0.35	FALSE
myh2	1.5803204555404858e-4	0.35	FALSE
psen2	1.5785393546754447e-4	0.35	FALSE
sag	1.5767646425074176e-4	0.35	FALSE
itga6	1.57657540103995e-4	0.35	FALSE
birc5	1.5751924153113944e-4	0.35	FALSE
fzr1	1.5743079332220935e-4	0.35	FALSE
sirt1	1.5736817161341878e-4	0.35	FALSE
polr2i	1.5725644462895013e-4	0.35	FALSE
flj00404	1.5717951767723487e-4	0.35	FALSE
dync1h1	1.5712627418147524e-4	0.35	FALSE
itga7	1.568705845639085e-4	0.35	FALSE
xrcc5	1.5673354247492955e-4	0.35	FALSE
tln1	1.5673125122988698e-4	0.35	FALSE
nlk	1.5671814067600586e-4	0.35	FALSE
ptpn1	1.5670817135555787e-4	0.35	FALSE
rasal2	1.5618948370703077e-4	0.35	FALSE
myb	1.5608501413526214e-4	0.35	FALSE
itsn1	1.558888603875395e-4	0.35	FALSE
rras2	1.5587674938863084e-4	0.35	FALSE
ticam1	1.557425086466585e-4	0.35	FALSE
slc2a4	1.5530940182217703e-4	0.35	FALSE
pygl	1.5521326878213272e-4	0.35	FALSE
itgb5	1.5502425246225775e-4	0.35	FALSE
polr2j	1.5418139212143876e-4	0.35	FALSE
il3ra	1.5409978303900765e-4	0.35	FALSE
ick	1.5339265568626377e-4	0.35	FALSE
cd40	1.533229658298329e-4	0.35	FALSE
itga5	1.5305085099992166e-4	0.35	FALSE
parva	1.5292875774163797e-4	0.35	FALSE
nfe2l2	1.5286027871818102e-4	0.35	FALSE
lamtor2	1.5285568431490362e-4	0.35	FALSE
ifnar1	1.5261433484332443e-4	0.35	FALSE
dctn1	1.521493388665991e-4	0.35	FALSE
fkbp1a	1.5211292688148761e-4	0.35	FALSE
grm1	1.5210060588003807e-4	0.35	FALSE
akap9	1.5130087150916355e-4	0.35	FALSE
adcy3	1.5106418850689655e-4	0.35	FALSE
dnm2	1.5106410154248928e-4	0.35	FALSE
bard1	1.5092589914314982e-4	0.35	FALSE
calr	1.5085705292702654e-4	0.35	FALSE
arpc5	1.5082114355608448e-4	0.35	FALSE
fosl1	1.5001775538152367e-4	0.35	FALSE
kif3a	1.4997669094385477e-4	0.35	FALSE
tp53rk	1.4992288139716278e-4	0.35	FALSE
figf	1.4984481523523134e-4	0.35	FALSE
dicer1	1.4977153511747037e-4	0.35	FALSE
polr2d	1.4972743915004461e-4	0.35	FALSE
grm5	1.4960219617555712e-4	0.35	FALSE
npy	1.4959768226923214e-4	0.35	FALSE
adcy5	1.494470588046188e-4	0.35	FALSE
fzd8	1.4944200208582705e-4	0.35	FALSE
rasgrf1	1.4943124529016394e-4	0.35	FALSE
il1r1	1.493963770532429e-4	0.35	FALSE
itga2b	1.493600662472188e-4	0.35	FALSE
potekp	1.4930158732846796e-4	0.35	FALSE
usp21	1.4911588627519108e-4	0.35	FALSE
cdc23	1.4898311191795084e-4	0.35	FALSE
med1	1.4878756695525938e-4	0.35	FALSE
ncoa3	1.485983828855501e-4	0.35	FALSE
adam10	1.4846595334571034e-4	0.35	FALSE
anapc2	1.482570231866022e-4	0.35	FALSE
mllt4	1.480667611102054e-4	0.35	FALSE
fcer1a	1.4800967677065015e-4	0.35	FALSE
srsf1	1.4795718559405983e-4	0.35	FALSE
adcy8	1.479367072313326e-4	0.35	FALSE
trbc1	1.4786214355093325e-4	0.35	FALSE
hla-dqb1	1.477446562464598e-4	0.35	FALSE
psen1	1.47701409737278e-4	0.35	FALSE
smad6	1.47688828064689e-4	0.35	FALSE
rapsn	1.4745233968921595e-4	0.35	FALSE
dync1i2	1.4741998384842545e-4	0.35	FALSE
ptprn2	1.4717598537274855e-4	0.35	FALSE
cdc25a	1.4709671786706068e-4	0.35	FALSE
adcy6	1.4680025174194672e-4	0.35	FALSE
anapc11	1.4675068714708434e-4	0.35	FALSE
f2r	1.466877122305573e-4	0.35	FALSE
myh11	1.4650047731674023e-4	0.35	FALSE
dapp1	1.4648414949238337e-4	0.35	FALSE
ccnt1	1.4629273340504464e-4	0.35	FALSE
pmf1	1.4601066092664454e-4	0.35	FALSE
tubb	1.4594352122669288e-4	0.35	FALSE
itgb3bp	1.457421286189848e-4	0.35	FALSE
il23a	1.4559962331455795e-4	0.35	FALSE
nanog	1.455597974682363e-4	0.35	FALSE
hla-dqa1	1.453700217109371e-4	0.35	FALSE
myl10	1.4529053065497565e-4	0.35	FALSE
myl5	1.4529053065497565e-4	0.35	FALSE
myl7	1.4529053065497565e-4	0.35	FALSE
vim	1.4520259353943248e-4	0.35	FALSE
rb1cc1	1.4516285282397038e-4	0.35	FALSE
vegfc	1.450525628482682e-4	0.35	FALSE
ppp3r1	1.4498087255535648e-4	0.35	FALSE
hla-dpa1	1.4484576816718015e-4	0.35	FALSE
actr1a	1.447362002574116e-4	0.35	FALSE
fer	1.4472947859050375e-4	0.35	FALSE
ighe	1.4472454857072714e-4	0.35	FALSE
tfap2c	1.444726226864299e-4	0.35	FALSE
anapc10	1.4420405225757489e-4	0.35	FALSE
bad	1.4420340704192407e-4	0.35	FALSE
ppp2r2c	1.4416648535494543e-4	0.35	FALSE
adcy7	1.441328852374132e-4	0.35	FALSE
pros1	1.4408283234716092e-4	0.35	FALSE
cdc27	1.4401526352888868e-4	0.35	FALSE
fshb	1.4401310633737276e-4	0.35	FALSE
adcy4	1.439978145139975e-4	0.35	FALSE
tceb1	1.439289452121061e-4	0.35	FALSE
epo	1.4370081897126051e-4	0.35	FALSE
trib1	1.4360968519983247e-4	0.35	FALSE
sdc2	1.4326916695609854e-4	0.35	FALSE
tfdp1	1.431887431012503e-4	0.35	FALSE
ms4a2	1.431684972879368e-4	0.35	FALSE
trav1-1	1.4315750991636408e-4	0.35	FALSE
wwc1	1.4305103263674386e-4	0.35	FALSE
tp73	1.4303656096233648e-4	0.35	FALSE
kat5	1.4283063691024488e-4	0.35	FALSE
anapc4	1.42656267108338e-4	0.35	FALSE
adcy9	1.426417367162249e-4	0.35	FALSE
csnk1g3	1.425463685203623e-4	0.35	FALSE
tubb4b	1.4235859054414408e-4	0.35	FALSE
adcy2	1.4234557136668443e-4	0.35	FALSE
anapc1	1.4230668914032478e-4	0.35	FALSE
hnrnpa2b1	1.422022948385408e-4	0.35	FALSE
rps3	1.4203974725430387e-4	0.35	FALSE
inppl1	1.4200170641047373e-4	0.35	FALSE
anapc15	1.4194587507034877e-4	0.35	FALSE
anapc5	1.4194587507034877e-4	0.35	FALSE
anapc7	1.4194587507034877e-4	0.35	FALSE
cdc16	1.4194587507034877e-4	0.35	FALSE
cdc26	1.4194587507034877e-4	0.35	FALSE
tubb4a	1.4184696281488907e-4	0.35	FALSE
akap1	1.4167580084114873e-4	0.35	FALSE
itpr3	1.4152522091709805e-4	0.35	FALSE
cd40lg	1.4148542162397952e-4	0.35	FALSE
dctn3	1.4146092260926534e-4	0.35	FALSE
hla-dqa2	1.4142288607818434e-4	0.35	FALSE
ppp2r2d	1.4105255271125512e-4	0.35	FALSE
ezr	1.4105137333373025e-4	0.35	FALSE
tpr	1.4069357707365473e-4	0.35	FALSE
hnrnpa3	1.4060594893644773e-4	0.35	FALSE
prkd3	1.405846615063874e-4	0.35	FALSE
nup153	1.403883190801931e-4	0.35	FALSE
sec13	1.4035102856110082e-4	0.35	FALSE
dctn2	1.4030766800010073e-4	0.35	FALSE
hla-dpb1	1.4020893399259546e-4	0.35	FALSE
kalrn	1.3962728344763109e-4	0.35	FALSE
nek8	1.3961331767604077e-4	0.35	FALSE
rpl36	1.3954275512249935e-4	0.35	FALSE
pdgfd	1.394928205693886e-4	0.35	FALSE
h2afx	1.3939335177410146e-4	0.35	FALSE
ticam2	1.3938593363468078e-4	0.35	FALSE
cenpa	1.3927135208768117e-4	0.35	FALSE
nppa	1.3909976732279268e-4	0.35	FALSE
mras	1.3904481867856088e-4	0.35	FALSE
nbn	1.3904395818258624e-4	0.35	FALSE
htt	1.3898594257181343e-4	0.35	FALSE
ppp1r12a	1.3896673709426634e-4	0.35	FALSE
csf2	1.3881731279926735e-4	0.35	FALSE
wnt3	1.3877816720019693e-4	0.35	FALSE
pou2f1	1.3841924472677794e-4	0.35	FALSE
il6r	1.383040279568458e-4	0.35	FALSE
csf2ra	1.382566532163849e-4	0.35	FALSE
itga2	1.382212741525152e-4	0.35	FALSE
arpc1b	1.3799221273464403e-4	0.35	FALSE
gab3	1.379583463062388e-4	0.35	FALSE
ifngr1	1.3788175858886465e-4	0.35	FALSE
rae1	1.3781097620554702e-4	0.35	FALSE
atg13	1.3775931448945956e-4	0.35	FALSE
ncor1	1.376642976716129e-4	0.35	FALSE
ncbp2	1.3760034254218796e-4	0.35	FALSE
cacna1s	1.3753482058597227e-4	0.35	FALSE
pml	1.374973365878488e-4	0.35	FALSE
shh	1.3730543326523985e-4	0.35	FALSE
tirap	1.3728728102379022e-4	0.35	FALSE
cd36	1.3724477299798657e-4	0.35	FALSE
hla-drb3	1.3720469614631663e-4	0.35	FALSE
rab11a	1.37121513835702e-4	0.35	FALSE
hsp90ab1	1.3711047187045975e-4	0.35	FALSE
mylk3	1.3708429844200978e-4	0.35	FALSE
cetn2	1.3698860117557611e-4	0.35	FALSE
dusp2	1.3690418661493073e-4	0.35	FALSE
cxcr2	1.367473873924e-4	0.35	FALSE
dmd	1.3673988135217566e-4	0.35	FALSE
hla-drb5	1.365140992527614e-4	0.35	FALSE
ccna1	1.3638352161844298e-4	0.35	FALSE
cacna1f	1.3636483390190243e-4	0.35	FALSE
rab8a	1.3633344226059526e-4	0.35	FALSE
gria1	1.3621607918940006e-4	0.35	FALSE
ccr5	1.361806377191868e-4	0.35	FALSE
pom121	1.3607743409461837e-4	0.35	FALSE
dpysl2	1.3603217058491952e-4	0.35	FALSE
prmt5	1.3584178339948197e-4	0.35	FALSE
pla2g4a	1.3583205889532043e-4	0.35	FALSE
stag2	1.3561592062545126e-4	0.35	FALSE
hgs	1.3543366252955107e-4	0.35	FALSE
eps15	1.3543242236215794e-4	0.35	FALSE
hla-drb4	1.35384778486882e-4	0.35	FALSE
actr3	1.3537717510910135e-4	0.35	FALSE
elk1	1.3522687705923295e-4	0.35	FALSE
hspd1	1.3522062490628164e-4	0.35	FALSE
tank	1.351740949545801e-4	0.35	FALSE
rarg	1.3515381680585678e-4	0.35	FALSE
carm1	1.3456431700562414e-4	0.35	FALSE
tnfsf10	1.3449763783844563e-4	0.35	FALSE
irs4	0.00013442560192994111	0.35	FALSE
txn	1.3439995300317106e-4	0.35	FALSE
cdk5rap2	1.341785161642696e-4	0.35	FALSE
sh2b2	1.341226605614618e-4	0.35	FALSE
lrp5	1.3405932758388473e-4	0.35	FALSE
pax5	1.3405862752941688e-4	0.35	FALSE
actn1	1.3382857051928265e-4	0.35	FALSE
traf5	1.3374324565597833e-4	0.35	FALSE
ighg3	1.3371292164983598e-4	0.35	FALSE
sik1	1.33709474266114e-4	0.35	FALSE
tarbp2	1.336103047934942e-4	0.35	FALSE
cftr	1.3346855435922116e-4	0.35	FALSE
mef2d	1.332101916962669e-4	0.35	FALSE
itpr2	1.331365639058881e-4	0.35	FALSE
chn1	1.3293108790837687e-4	0.35	FALSE
kif2a	1.3287948539313627e-4	0.35	FALSE
g6pd	1.3280424277990323e-4	0.35	FALSE
myo18a	1.3247988506418968e-4	0.35	FALSE
tuba1a	1.3246358357145611e-4	0.35	FALSE
cxcr3	1.3242563658116789e-4	0.35	FALSE
arpc2	1.322589320181856e-4	0.35	FALSE
rps6	1.3216902764860095e-4	0.35	FALSE
ncor2	1.3209746966772376e-4	0.35	FALSE
smarcc1	1.3204893264743913e-4	0.35	FALSE
rangap1	1.3178733051064955e-4	0.35	FALSE
arpc3	1.3156588794204852e-4	0.35	FALSE
smarcd3	1.3136159128701217e-4	0.35	FALSE
smarca2	1.3135152126436548e-4	0.35	FALSE
lpar1	1.3126981354650243e-4	0.35	FALSE
hist3h3	1.3110488729104578e-4	0.35	FALSE
csf1	1.3077093398142114e-4	0.35	FALSE
pdgfc	1.3048191879890594e-4	0.35	FALSE
nupl1	1.3042048996928573e-4	0.35	FALSE
hla-dqb2	1.3019886971532123e-4	0.35	FALSE
gpc1	1.3019168564837086e-4	0.35	FALSE
rheb	1.301785271651473e-4	0.35	FALSE
ighg1	1.3010547880680092e-4	0.35	FALSE
casp10	1.30022370315154e-4	0.35	FALSE
nup62	1.2975399886678174e-4	0.35	FALSE
nup54	1.2956495915078482e-4	0.35	FALSE
arpc1a	1.293634650690063e-4	0.35	FALSE
actbl2	1.2926873711091515e-4	0.35	FALSE
becn1	1.2923655998606215e-4	0.35	FALSE
limd1	1.2898897088320783e-4	0.35	FALSE
arpc4	1.2878105348943043e-4	0.35	FALSE
ube2c	1.2849165187061345e-4	0.35	FALSE
e2f3	1.2845086604376885e-4	0.35	FALSE
foxp3	1.2843847118170423e-4	0.35	FALSE
ppp6c	1.283186656975314e-4	0.35	FALSE
s1pr1	1.2830233428291025e-4	0.35	FALSE
itgb7	1.2821384342636004e-4	0.35	FALSE
tnfaip3	1.2819753385797912e-4	0.35	FALSE
eif4ebp1	1.281872956771585e-4	0.35	FALSE
hla-a	1.2815446515760355e-4	0.35	FALSE
tnfrsf1b	1.280427031857137e-4	0.35	FALSE
gnb2l1	1.27991661850839e-4	0.35	FALSE
dok2	1.2791641761050908e-4	0.35	FALSE
wnt10b	1.2774729475434178e-4	0.35	FALSE
kif2c	1.2761967090179819e-4	0.35	FALSE
epn1	1.272377741694503e-4	0.35	FALSE
ighg2	1.2721508669515257e-4	0.35	FALSE
ighg4	1.2721508669515257e-4	0.35	FALSE
rbl1	1.2699761942917137e-4	0.35	FALSE
acta2	1.269230978577804e-4	0.35	FALSE
iqgap1	1.26868126805722e-4	0.35	FALSE
cep76	1.2681445011119145e-4	0.35	FALSE
atg101	1.2681347843997544e-4	0.35	FALSE
actc1	1.2665653875709008e-4	0.35	FALSE
nup93	1.2658292310816538e-4	0.35	FALSE
xrcc6	1.2655497278368222e-4	0.35	FALSE
casp2	1.2655476276499577e-4	0.35	FALSE
ccnc	1.2653470536559214e-4	0.35	FALSE
nup210	1.2632948369915533e-4	0.35	FALSE
pcbp2	1.2625543466164807e-4	0.35	FALSE
ccr3	1.2624583518107646e-4	0.35	FALSE
ube2e1	1.2618773392667572e-4	0.35	FALSE
pcbp1	1.260867738920581e-4	0.35	FALSE
mre11a	1.2587750254583138e-4	0.35	FALSE
tbl1xr1	1.257714621211361e-4	0.35	FALSE
dgki	1.2553011652170586e-4	0.35	FALSE
asf1a	1.2541517481321073e-4	0.35	FALSE
pgf	1.2524291745769675e-4	0.35	FALSE
fzd6	1.2511550456649782e-4	0.35	FALSE
cep152	1.2490982898394134e-4	0.35	FALSE
mastl	1.2470712345552347e-4	0.35	FALSE
apitd1	1.2458284759440884e-4	0.35	FALSE
cep131	1.2454117605030559e-4	0.35	FALSE
nup35	1.2425936621091426e-4	0.35	FALSE
sptan1	1.2419561697813865e-4	0.35	FALSE
lamtor5	1.2411623170871275e-4	0.35	FALSE
cks2	1.2394996093050136e-4	0.35	FALSE
mnat1	1.23937113228966e-4	0.35	FALSE
cer1	1.2391814932325514e-4	0.35	FALSE
dcc	1.2386964194990586e-4	0.35	FALSE
rbl2	1.2381699351075466e-4	0.35	FALSE
kif2b	1.2371102297532475e-4	0.35	FALSE
arhgef2	1.2366233199978308e-4	0.35	FALSE
cep192	1.23587873986636e-4	0.35	FALSE
nup188	1.2346905896179597e-4	0.35	FALSE
nup88	1.2345455614845078e-4	0.35	FALSE
fzd1	1.2307268308497086e-4	0.35	FALSE
gabpa	1.2298452226992278e-4	0.35	FALSE
dpysl4	1.2294534148114169e-4	0.35	FALSE
cenpe	1.2290389195596717e-4	0.35	FALSE
il5ra	1.227398564525029e-4	0.35	FALSE
gapdh	1.2270315500249093e-4	0.35	FALSE
nup50	1.2260868171971487e-4	0.35	FALSE
eps15l1	1.2250668110225195e-4	0.35	FALSE
pgr	1.2247009746410638e-4	0.35	FALSE
drd2	1.2236670494626776e-4	0.35	FALSE
cask	1.22303520947447e-4	0.35	FALSE
rragc	1.2226813113846025e-4	0.35	FALSE
taok1	1.2214948804968703e-4	0.35	FALSE
inhba	1.2201829431373152e-4	0.35	FALSE
mylk4	1.2197501526988e-4	0.35	FALSE
dpysl3	1.2177525240802945e-4	0.35	FALSE
pfkm	1.2177324433617384e-4	0.35	FALSE
elp5	1.2157881365944266e-4	0.35	FALSE
nup155	1.2146513441072531e-4	0.35	FALSE
nupl2	1.2145663560596917e-4	0.35	FALSE
tbl1x	1.2141919344948401e-4	0.35	FALSE
gtf2b	1.2140063884202912e-4	0.35	FALSE
dpysl5	1.213332008198797e-4	0.35	FALSE
fgf13	1.2117600563848017e-4	0.35	FALSE
rad50	1.2112515272644488e-4	0.35	FALSE
ncbp1	1.2098435105177115e-4	0.35	FALSE
ntn1	1.2080493199603862e-4	0.35	FALSE
bcl3	1.2062382221948095e-4	0.35	FALSE
stag1	1.2052398208892158e-4	0.35	FALSE
nup205	1.2028431811920616e-4	0.35	FALSE
pdpk2p	1.2020695588102568e-4	0.35	FALSE
fzd7	1.2014944953839783e-4	0.35	FALSE
ccr9	1.2009279229642438e-4	0.35	FALSE
il3	1.2003682499839065e-4	0.35	FALSE
itgb8	1.1997309285280536e-4	0.35	FALSE
clasp2	1.1995181838291133e-4	0.35	FALSE
hdac4	1.1993600670742155e-4	0.35	FALSE
vegfb	1.1986193536195445e-4	0.35	FALSE
aaas	1.1965620335625765e-4	0.35	FALSE
rbbp7	1.1957399841460844e-4	0.35	FALSE
bag5	1.194739439496936e-4	0.35	FALSE
rragd	1.1929224794625429e-4	0.35	FALSE
cdh2	1.192572421279784e-4	0.35	FALSE
ndc1	1.1925268508845807e-4	0.35	FALSE
ulk2	1.1924636147603041e-4	0.35	FALSE
tnfaip6	1.1911807037273107e-4	0.35	FALSE
batf	1.1900006194777291e-4	0.35	FALSE
elp2	1.1896834853147175e-4	0.35	FALSE
f11r	1.1885381927453136e-4	0.35	FALSE
hspa5	1.1865843056161554e-4	0.35	FALSE
anapc16	1.1852801585132508e-4	0.35	FALSE
pom121c	1.1848532364154889e-4	0.35	FALSE
elp4	1.1841283709370287e-4	0.35	FALSE
rraga	1.183715357756967e-4	0.35	FALSE
zbtb7a	1.1829332461937267e-4	0.35	FALSE
nrg1	1.1802577330738287e-4	0.35	FALSE
ptpra	1.1802101780002963e-4	0.35	FALSE
hnrnpk	1.1801061560380158e-4	0.35	FALSE
hsp90b1	1.1792009134528902e-4	0.35	FALSE
elp6	1.1785677425567308e-4	0.35	FALSE
cxcl12	1.1781258132271341e-4	0.35	FALSE
hmgb1	1.1775282098073535e-4	0.35	FALSE
stk10	1.1774608178969922e-4	0.35	FALSE
nod2	1.1761851493458691e-4	0.35	FALSE
sgol1	1.1752198340287824e-4	0.35	FALSE
pard6a	1.1729078137941791e-4	0.35	FALSE
ppp1r12b	1.1718244513314832e-4	0.35	FALSE
lamtor1	1.1714568980253781e-4	0.35	FALSE
cdc6	1.170597551308177e-4	0.35	FALSE
sept2	1.1696236896724656e-4	0.35	FALSE
il7r	1.1691248274897256e-4	0.35	FALSE
nedd4	1.1690436576564378e-4	0.35	FALSE
fgf14	1.1686906555783573e-4	0.35	FALSE
rps6ka4	1.1658596421694747e-4	0.35	FALSE
pin1	1.1650858458521843e-4	0.35	FALSE
fgf11	1.1649103794781724e-4	0.35	FALSE
fgf12	1.1649103794781724e-4	0.35	FALSE
wnt4	1.1628953398942936e-4	0.35	FALSE
gys1	1.1611014694101416e-4	0.35	FALSE
gys2	1.1611014694101416e-4	0.35	FALSE
sh3gl3	1.1607608261596418e-4	0.35	FALSE
magoh	1.1600345152699125e-4	0.35	FALSE
rragb	1.1592851132200288e-4	0.35	FALSE
hnrnpr	1.156978957750858e-4	0.35	FALSE
elp3	1.1552958962105342e-4	0.35	FALSE
cd79b	1.1519340261532288e-4	0.35	FALSE
isg15	1.1518807739655714e-4	0.35	FALSE
ncoa6	1.1513605694263044e-4	0.35	FALSE
kif14	1.1512487164600227e-4	0.35	FALSE
lamtor4	1.1511132094395916e-4	0.35	FALSE
myo1c	1.1507929366957371e-4	0.35	FALSE
mdh2	1.1505370018773303e-4	0.35	FALSE
arf1	1.1496120495739037e-4	0.35	FALSE
wnt11	1.1494063029855461e-4	0.35	FALSE
cd79a	1.144744709434926e-4	0.35	FALSE
apc2	1.1440530265028152e-4	0.35	FALSE
il18	1.1410694211676146e-4	0.35	FALSE
wnt9a	1.1388319660626868e-4	0.35	FALSE
ube2v1	1.1364758194540478e-4	0.35	FALSE
mmp2	1.1358945335232551e-4	0.35	FALSE
wnt9b	1.135469089020308e-4	0.35	FALSE
nefl	1.13541899207348e-4	0.35	FALSE
wnt5b	1.1350376070660344e-4	0.35	FALSE
gria3	1.134400073130684e-4	0.35	FALSE
rnd1	1.1338391428324709e-4	0.35	FALSE
kif18a	1.1329559486781662e-4	0.35	FALSE
mcc	1.1320992683681718e-4	0.35	FALSE
cd8a	1.1315963140660616e-4	0.35	FALSE
trim28	1.1311887545636885e-4	0.35	FALSE
mavs	1.1307766394718753e-4	0.35	FALSE
cd2ap	1.1286342587596552e-4	0.35	FALSE
rfc4	1.1275724538370267e-4	0.35	FALSE
aldoc	1.1274627468988593e-4	0.35	FALSE
itga9	1.1272488630388453e-4	0.35	FALSE
clip1	1.1263404248045114e-4	0.35	FALSE
foxm1	1.1261204354495785e-4	0.35	FALSE
znf263	1.1248901475618035e-4	0.35	FALSE
lama3	1.1245897271888359e-4	0.35	FALSE
aldob	1.1242327205776098e-4	0.35	FALSE
pias4	1.1241837081182213e-4	0.35	FALSE
dusp7	1.123339094567963e-4	0.35	FALSE
spdl1	1.1228560923624305e-4	0.35	FALSE
bid	1.1228227127340774e-4	0.35	FALSE
tal1	1.1206425749353979e-4	0.35	FALSE
atrx	1.1204834069528504e-4	0.35	FALSE
itgb6	1.1203618249619037e-4	0.35	FALSE
cd28	1.1197500139837908e-4	0.35	FALSE
bdnf	1.1189351980700634e-4	0.35	FALSE
gdf2	1.118502973663688e-4	0.35	FALSE
cep164	1.1176637874300073e-4	0.35	FALSE
gria4	1.1163310086772049e-4	0.35	FALSE
gcsh	1.1162150191120764e-4	0.35	FALSE
ncald	1.1158700520023944e-4	0.35	FALSE
eif4g1	1.115203290251288e-4	0.35	FALSE
cacng2	1.1140556784018993e-4	0.35	FALSE
mmp9	1.1119190535056737e-4	0.35	FALSE
bmp7	1.1115501838211609e-4	0.35	FALSE
tceb2	1.111513166439248e-4	0.35	FALSE
reln	1.1093632227602491e-4	0.35	FALSE
nodal	1.1065853745125192e-4	0.35	FALSE
cacng4	1.1055706049081832e-4	0.35	FALSE
gja1	1.1012977744501662e-4	0.35	FALSE
pacsin1	1.1005490945646256e-4	0.35	FALSE
il5	1.0999208597655605e-4	0.35	FALSE
cacng3	1.0981527112533409e-4	0.35	FALSE
cacng8	1.0981527112533409e-4	0.35	FALSE
kpnb1	1.0969706830186188e-4	0.35	FALSE
ralgds	1.0948759855489128e-4	0.35	FALSE
flnb	1.0937314445633784e-4	0.35	FALSE
hsd17b10	1.092897577978101e-4	0.35	FALSE
tp63	1.0911353343575263e-4	0.35	FALSE
inhbb	1.0904850128879584e-4	0.35	FALSE
col1a1	1.090300030827636e-4	0.35	FALSE
e2f2	1.0886409724442701e-4	0.35	FALSE
gtf2h1	1.088253054683254e-4	0.35	FALSE
hcls1	1.0880446737948922e-4	0.35	FALSE
cdc25b	1.087704459457463e-4	0.35	FALSE
dkfzp686j04131	1.0876952941876763e-4	0.35	FALSE
git1	1.0866850013469143e-4	0.35	FALSE
ghr	1.0866493199309166e-4	0.35	FALSE
lamb1	1.0857635436577792e-4	0.35	FALSE
wtip	1.0852935651347032e-4	0.35	FALSE
itgal	1.0840045363232377e-4	0.35	FALSE
hsf1	1.0837948527501372e-4	0.35	FALSE
lamc1	1.0837050349962935e-4	0.35	FALSE
smo	1.0835871964917728e-4	0.35	FALSE
ccr7	1.0831247016218101e-4	0.35	FALSE
tubg1	1.082677504980703e-4	0.35	FALSE
tmem55a	1.081710101368555e-4	0.35	FALSE
tmem55b	1.081710101368555e-4	0.35	FALSE
g6pc	1.0815683314037484e-4	0.35	FALSE
orc1	1.0793143441145735e-4	0.35	FALSE
kl	1.0774359827894566e-4	0.35	FALSE
fzd9	1.0762693120098252e-4	0.35	FALSE
lep	1.0753359091569423e-4	0.35	FALSE
cd86	1.0731231307891572e-4	0.35	FALSE
ofd1	1.0723875192333355e-4	0.35	FALSE
sh3gl1	1.0723478743151626e-4	0.35	FALSE
itga3	1.0719067705846643e-4	0.35	FALSE
sh3glb1	1.0717356183608949e-4	0.35	FALSE
gh1	1.0701960332833633e-4	0.35	FALSE
a2m	1.0696598330258876e-4	0.35	FALSE
htr2c	1.0691959485647568e-4	0.35	FALSE
ryr2	1.0689608703163666e-4	0.35	FALSE
srsf3	1.0673091505082427e-4	0.35	FALSE
lipe	1.0667544274888003e-4	0.35	FALSE
cradd	1.0657188055133353e-4	0.35	FALSE
eng	1.0644210742319787e-4	0.35	FALSE
mlxipl	1.0639889347707166e-4	0.35	FALSE
inhbe	1.0630958313951821e-4	0.35	FALSE
rap2a	1.0627204036676951e-4	0.35	FALSE
fgfr1op	1.0624380719239217e-4	0.35	FALSE
sumo2	1.0596022329035425e-4	0.35	FALSE
pkn2	1.0595776314691242e-4	0.35	FALSE
nrg2	1.0595000377726253e-4	0.35	FALSE
bckdha	1.0582693316127275e-4	0.35	FALSE
gtf2f1	1.0575339251769161e-4	0.35	FALSE
fzd3	1.0574178189041414e-4	0.35	FALSE
g6pc2	1.0546284237420697e-4	0.35	FALSE
cdkn2a	1.052007923111034e-4	0.35	FALSE
fgf5	1.0515361178274924e-4	0.35	FALSE
tnfrsf11a	1.049283896311447e-4	0.35	FALSE
inhbc	1.0491636719429547e-4	0.35	FALSE
wasf2	1.049023880247771e-4	0.35	FALSE
casc5	1.0485241809590091e-4	0.35	FALSE
atf3	1.0484065556490654e-4	0.35	FALSE
cenpu	1.0482782793835647e-4	0.35	FALSE
ccr2	1.0474239255231456e-4	0.35	FALSE
kcnj6	1.046400943664886e-4	0.35	FALSE
adora2a	1.0456588292337256e-4	0.35	FALSE
fosl2	1.045043885906468e-4	0.35	FALSE
ctnna2	1.0450283335749272e-4	0.35	FALSE
lipt1	1.0449056686304283e-4	0.35	FALSE
srsf11	1.0443230166730541e-4	0.35	FALSE
siah1	1.0438669251281184e-4	0.35	FALSE
tnfrsf10b	1.0437290752451854e-4	0.35	FALSE
ifngr2	1.0432689777658665e-4	0.35	FALSE
hla-e	1.0424110150394308e-4	0.35	FALSE
htr2a	1.0417673139577778e-4	0.35	FALSE
ercc3	1.0413798548670694e-4	0.35	FALSE
nudc	1.0408026045147833e-4	0.35	FALSE
lrp4	1.0374744806444619e-4	0.35	FALSE
rnf41	1.0372587095047045e-4	0.35	FALSE
git2	1.0357428441130747e-4	0.35	FALSE
drd4	1.0356555201063096e-4	0.35	FALSE
actg2	1.0345313420141857e-4	0.35	FALSE
mapt	1.0341154210713455e-4	0.35	FALSE
ccr1	1.0334423038714825e-4	0.35	FALSE
cntrl	1.033425613362152e-4	0.35	FALSE
ccr6	1.0327286767644187e-4	0.35	FALSE
cd8b	1.0327165846058171e-4	0.35	FALSE
kcnj3	1.0324114643952172e-4	0.35	FALSE
cxcr5	1.0296111044886111e-4	0.35	FALSE
lims1	1.0287582574580742e-4	0.35	FALSE
tnni3	1.0286675170992831e-4	0.35	FALSE
lama4	1.0286150765432059e-4	0.35	FALSE
ppp1r13l	1.026651693639221e-4	0.35	FALSE
ppm1a	1.026608236870124e-4	0.35	FALSE
lama5	1.0262587568250271e-4	0.35	FALSE
frat2	1.0260717797389253e-4	0.35	FALSE
trim25	1.0256212453132367e-4	0.35	FALSE
hcfc1	1.0254481942226949e-4	0.35	FALSE
eef1a1	1.0254086223622249e-4	0.35	FALSE
gtf2h2	1.0249131332169458e-4	0.35	FALSE
grm2	1.0229399472789626e-4	0.35	FALSE
gria2	1.0224316696236096e-4	0.35	FALSE
rfc2	1.0224105906604348e-4	0.35	FALSE
ercc2	1.0223475808674766e-4	0.35	FALSE
fosb	1.0223153653350288e-4	0.35	FALSE
g6pc3	1.021479473912555e-4	0.35	FALSE
dock1	1.0209922226227293e-4	0.35	FALSE
prnp	1.0200772570082422e-4	0.35	FALSE
sumo3	1.0195086117802167e-4	0.35	FALSE
pcnt	1.0194384637096837e-4	0.35	FALSE
lpar2	1.0181243786351748e-4	0.35	FALSE
cenpl	1.0179284126198946e-4	0.35	FALSE
cenpq	1.0173706525274017e-4	0.35	FALSE
grm4	1.0165250875083638e-4	0.35	FALSE
bhlhe40	1.0164689342415738e-4	0.35	FALSE
cenpp	1.016279834839451e-4	0.35	FALSE
cenpo	1.0158462367360965e-4	0.35	FALSE
grm3	1.0157355229822035e-4	0.35	FALSE
zw10	1.0153132770512997e-4	0.35	FALSE
atg14	1.0153130380469803e-4	0.35	FALSE
ccr4	1.0148118770004385e-4	0.35	FALSE
lrp8	1.014263033728556e-4	0.35	FALSE
cenpc	1.013927552317707e-4	0.35	FALSE
cenph	1.013927552317707e-4	0.35	FALSE
cenpi	1.013927552317707e-4	0.35	FALSE
cenpk	1.013927552317707e-4	0.35	FALSE
cenpn	1.013927552317707e-4	0.35	FALSE
cenpt	1.013927552317707e-4	0.35	FALSE
kcnj9	1.0136265633891538e-4	0.35	FALSE
oprm1	1.0119090390895033e-4	0.35	FALSE
xcr1	1.0114252804453047e-4	0.35	FALSE
gh2	1.0112371590592534e-4	0.35	FALSE
nod1	1.0111774550833084e-4	0.35	FALSE
atp5b	1.0102706562409796e-4	0.35	FALSE
spry4	1.0091411719744239e-4	0.35	FALSE
cd19	1.008438201262238e-4	0.35	FALSE
cul5	1.0076741504377718e-4	0.35	FALSE
ccr10	1.0074546643052296e-4	0.35	FALSE
ccr8	1.0074546643052296e-4	0.35	FALSE
elmo1	1.0067033418082621e-4	0.35	FALSE
plxnb1	1.0041297236187872e-4	0.35	FALSE
baiap2	1.0040079788449044e-4	0.35	FALSE
arhgef28	1.0037024801696131e-4	0.35	FALSE
kcnj5	1.0033373494843527e-4	0.35	FALSE
cry2	1.0029229232932945e-4	0.35	FALSE
diaph2	1.0027114522897653e-4	0.35	FALSE
cenpm	1.0026441897144799e-4	0.35	FALSE
grm7	1.002475142475527e-4	0.35	FALSE
ring1	1.001468462943887e-4	0.35	FALSE
grm8	9.995028376879529e-5	0.35	FALSE
rps16	9.99461391680207e-5	0.35	FALSE
rgmb	9.99454365663851e-5	0.35	FALSE
kif5a	9.994187827695237e-5	0.35	FALSE
rps3a	9.991483838690949e-5	0.35	FALSE
sfpq	9.970030512835497e-5	0.35	FALSE
cflar	9.966999870848348e-5	0.35	FALSE
icam1	9.965405239274472e-5	0.35	FALSE
vtn	9.961006896234098e-5	0.35	FALSE
htr1a	9.96066195616671e-5	0.35	FALSE
srsf9	9.949392899637396e-5	0.35	FALSE
rfwd2	9.946890992173665e-5	0.35	FALSE
dkfzp686o0215	9.945737526636211e-5	0.35	FALSE
gpx4	9.936347289830967e-5	0.35	FALSE
col1a2	9.920132440756547e-5	0.35	FALSE
apba1	9.909942165033525e-5	0.35	FALSE
cep70	9.90674369723807e-5	0.35	FALSE
zwint	9.905549130158376e-5	0.35	FALSE
rfc5	9.876342440135898e-5	0.35	FALSE
lefty1	9.873438627654903e-5	0.35	FALSE
lefty2	9.873438627654903e-5	0.35	FALSE
fgf21	9.86938304279617e-5	0.35	FALSE
col17a1	9.867625784236729e-5	0.35	FALSE
tgfa	9.8656869117712e-5	0.35	FALSE
ddit3	9.855712875221359e-5	0.35	FALSE
hfe2	9.852902009642724e-5	0.35	FALSE
rgma	9.852902009642724e-5	0.35	FALSE
tcf7l1	9.842767446235157e-5	0.35	FALSE
cxcr6	9.83103786045288e-5	0.35	FALSE
rala	9.828369134850613e-5	0.35	FALSE
grb7	9.818347093714062e-5	0.35	FALSE
ambra1	9.797936211917597e-5	0.35	FALSE
card9	9.797486401097988e-5	0.35	FALSE
cep72	9.777833259159336e-5	0.35	FALSE
cep57	9.776334915738265e-5	0.35	FALSE
rnps1	9.772845475562181e-5	0.35	FALSE
cenpf	9.772394899290062e-5	0.35	FALSE
ninl	9.769662454310254e-5	0.35	FALSE
c1qbp	9.757887567044694e-5	0.35	FALSE
cdc37	9.747541805249277e-5	0.35	FALSE
cep250	9.747380415188197e-5	0.35	FALSE
mlk4	9.742717053145036e-5	0.35	FALSE
ahctf1	9.73242758227331e-5	0.35	FALSE
pgd	9.730505145246626e-5	0.35	FALSE
hmga1	9.724543126168704e-5	0.35	FALSE
cep290	9.712771229633934e-5	0.35	FALSE
klb	9.712273041249837e-5	0.35	FALSE
thra	9.710108339786278e-5	0.35	FALSE
nckap1	9.706776442732313e-5	0.35	FALSE
myl6b	9.7023126624575865e-05	0.35	FALSE
dbt	9.69824744422536e-5	0.35	FALSE
pds5a	9.697193039760902e-5	0.35	FALSE
rfc3	9.690646636745898e-5	0.35	FALSE
cul3	9.689745445205522e-5	0.35	FALSE
gdf1	9.679202110440875e-5	0.35	FALSE
pcm1	9.67669814323309e-5	0.35	FALSE
ska2	9.672697157819528e-5	0.35	FALSE
fzd10	9.665491561033126e-5	0.35	FALSE
ptpn2	9.661222285105784e-5	0.35	FALSE
wapal	9.660685997279475e-5	0.35	FALSE
nuf2	9.651892532604493e-5	0.35	FALSE
nkx2-5	9.64967457788816e-5	0.35	FALSE
rab3ip	9.647821201436317e-5	0.35	FALSE
il13ra2	9.64368837646285e-5	0.35	FALSE
mks1	9.642665899898846e-5	0.35	FALSE
frat1	9.634411187069e-5	0.35	FALSE
rpgrip1l	9.621781624548344e-5	0.35	FALSE
bclaf1	9.619220337593292e-5	0.35	FALSE
hnrnph1	9.615692271233324e-5	0.35	FALSE
kif24	9.603116947749755e-5	0.35	FALSE
gata4	9.598196454023693e-5	0.35	FALSE
sgol2	9.587875906213817e-5	0.35	FALSE
lifr	9.575798389959468e-5	0.35	FALSE
spc25	9.566509948905385e-5	0.35	FALSE
gtf2h3	9.566154753148893e-5	0.35	FALSE
pds5b	9.559450207295069e-5	0.35	FALSE
bmp6	9.55713790404352e-5	0.35	FALSE
aph1a	9.554494816384592e-5	0.35	FALSE
kat2a	9.554181448054837e-5	0.35	FALSE
ifnar2	9.542007561492549e-5	0.35	FALSE
ska1	9.539074833801945e-5	0.35	FALSE
spc24	9.539074833801945e-5	0.35	FALSE
dsn1	9.539074833801943e-5	0.35	FALSE
ndc80	9.539074833801943e-5	0.35	FALSE
vamp2	9.535640460035273e-5	0.35	FALSE
wnt7a	9.533835036824733e-5	0.35	FALSE
ets2	9.531404852673104e-5	0.35	FALSE
rapgef1	9.525416869280313e-5	0.35	FALSE
prlr	9.525307705310769e-5	0.35	FALSE
thbs1	9.520885160249184e-5	0.35	FALSE
ercc6l	9.519851254774024e-5	0.35	FALSE
kntc1	9.519851254774024e-5	0.35	FALSE
mis12	9.519851254774024e-5	0.35	FALSE
zwilch	9.519851254774024e-5	0.35	FALSE
gdf9	9.505128672400223e-5	0.35	FALSE
cx3cr1	9.496775747498508e-5	0.35	FALSE
sfi1	9.494970359739075e-5	0.35	FALSE
il10ra	9.492452525560563e-5	0.35	FALSE
rbmx	9.489385409306953e-5	0.35	FALSE
haus2	9.487433851604465e-5	0.35	FALSE
bmi1	9.486381660284789e-5	0.35	FALSE
aph1b	9.478922403003174e-5	0.35	FALSE
tnk2	9.475337417178517e-5	0.35	FALSE
slc9a1	9.473853370403385e-5	0.35	FALSE
gk	9.470468408705169e-5	0.35	FALSE
cep135	9.469777886383925e-5	0.35	FALSE
rcc2	9.467853849355563e-5	0.35	FALSE
cpne6	9.463571647292522e-5	0.35	FALSE
cep41	9.447426149822114e-5	0.35	FALSE
hnrnpa0	9.439298628538115e-5	0.35	FALSE
nedd1	9.429867517372625e-5	0.35	FALSE
cep63	9.424749333491745e-5	0.35	FALSE
vangl2	9.419265553857756e-5	0.35	FALSE
nsl1	9.407038850942343e-5	0.35	FALSE
cacnb1	9.402037470838105e-5	0.35	FALSE
trpv1	9.401255995757523e-5	0.35	FALSE
tfdp2	9.383026438398942e-5	0.35	FALSE
dclre1c	9.381359995351966e-5	0.35	FALSE
dgkh	9.377856763365279e-5	0.35	FALSE
dgkk	9.377856763365279e-5	0.35	FALSE
cenpj	9.372270700391983e-5	0.35	FALSE
ppp1r3f	9.369959421115139e-5	0.35	FALSE
cyfip2	9.364364791340969e-5	0.35	FALSE
bmp8b	9.362358525970623e-5	0.35	FALSE
upf3b	9.359530156427654e-5	0.35	FALSE
cry1	9.356273643637734e-5	0.35	FALSE
sdc4	9.351566404248754e-5	0.35	FALSE
alms1	9.334618302004099e-5	0.35	FALSE
cep78	9.334618302004099e-5	0.35	FALSE
odf2	9.334618302004099e-5	0.35	FALSE
sdccag8	9.334618302004099e-5	0.35	FALSE
ssna1	9.334618302004099e-5	0.35	FALSE
hnrnpd	9.334247901824186e-5	0.35	FALSE
rbm8a	9.325060708874392e-5	0.35	FALSE
cyfip1	9.324116572677323e-5	0.35	FALSE
fbf1	9.316036531365904e-5	0.35	FALSE
bckdhb	9.295991311676543e-5	0.35	FALSE
ifnb1	9.284185096141817e-5	0.35	FALSE
cdca5	9.283924270282509e-5	0.35	FALSE
cyld	9.269824436898944e-5	0.35	FALSE
dusp9	9.255515920842168e-5	0.35	FALSE
smpd1	9.247497831171371e-5	0.35	FALSE
gtf2h4	9.239408399228856e-5	0.35	FALSE
espl1	9.234091279517568e-5	0.35	FALSE
drd3	9.225241765244789e-5	0.35	FALSE
il13ra1	9.223646683571333e-5	0.35	FALSE
[truncated: 8,620 more rows]
