# Supplementary material for: Host factor prioritization for pan-viral genetic perturbation screens using random intercept models and network propagation
Source: PLoS Comput Biol. 2020 Feb 10;16(2):e1007587. doi: 10.1371/journal.pcbi.1007587 (PMC7034926; doi:10.1371/journal.pcbi.1007587)
Supplement: S1 Data — Pharmacological inhibition screen, validation screen of network hits for HCV, and other relevant data to reproduce results and figures. (ZIP) [file pcbi.1007587.s008.zip › lmm-gene_effects.tsv]

GeneSymbol	Effect
aak1	-0.020535262810453273
abl1	0.0173391911395387
abl2	0.02646174794270701
acvr1	-0.0034757271765905157
acvr1b	-0.002550510657448918
acvr1c	0.06430785179391435
acvr2	-0.021305550425267803
acvr2b	-0.01148346647774547
acvrl1	0.0056802085695978975
adam9	0.01735450432332588
adck1	-0.024267108021907863
adck2	0.007353347083175217
adck4	-0.053668277058012435
adck5	0.018786963194393422
adk	0.0034992903848150756
adra1a	-0.008750530246482924
adra1b	-0.07269738864558113
adrb2	0.05712408947124958
adrbk1	0.026387411369984393
adrbk2	0.048045488782272376
agtr2	0.05166245378799597
ak1	6.740626056634216e-4
ak2	0.01631534264922331
ak3	-0.035843809495443385
ak3l1	-0.04266708927386203
ak5	0.007408183162687971
ak7	-0.04517905812691103
akap1	-0.004622860150428875
akap11	-0.06724639737145166
akap13	0.062371286678084024
akap3	0.05786526339618424
akap4	0.03878213054495134
akap5	0.015433623912756345
akap6	0.0024560319612609988
akap7	-0.008266205066403477
akap8	0.012054143871047451
akt1	0.026407462871561895
akt2	-0.010987217523005454
akt3	0.0026250853267244644
alk	-0.033546250182948906
als2cr2	0.004644235196972827
als2cr7	0.04428692779868661
amhr2	0.007254932674961044
angpt4	0.004293338463197395
ankk1	-0.017613071947220886
apeg1	-0.009759263471886884
appl	0.05298914052796148
araf1	0.04062466973348873
ark5	0.05580461357642225
ask	9.652424608486187e-4
atm	0.04796655443882133
atr	-0.01387691934551028
aurkb	0.05464326003122426
aurkc	0.033494496431392476
avpr1a	0.024879288998852177
avpr1b	-0.02067531843255238
axl	-0.006559602697218167
azu1	0.024587559188987036
bckdk	0.011936657446979323
bcr	-0.016722021168935983
bdkrb2	-0.012651486244483567
blk	-0.0017027145691440742
bmp2k	0.018675172956422046
bmpr1a	0.02263117628275755
bmpr1b	0.0381980069081582
bmpr2	0.039173806371877895
bmx	-0.008846914615251195
braf	-0.004333454287553781
brd2	-0.013675529057555362
brdt	0.027639790162645717
btk	0.013708671747501764
bub1	0.01984724634066916
bub1b	-0.08368145830796521
c14orf20	0.03259076971941627
c9orf12	0.01529992412938235
c9orf96	-0.009986763622978753
c9orf98	1.41108181633563e-4
calm3	0.008405652561213285
camk1	-0.025199378605813196
camk1d	0.03437980757376352
camk1g	-0.04907204498567111
camk2a	0.020719556854024036
camk2b	-0.029197142460757313
camk2d	0.012378641236741563
camk2g	0.025534982878606352
camk4	0.06417832561945684
camkk1	-0.042914272018462735
camkk2	-0.09717848108396672
card10	-0.03448255343995311
card14	-0.02696611074518355
carkl	-0.04129198322386164
cask	-0.0016084022886646895
ccl2	0.010913716859137739
ccrk	-0.020410088862143568
cd4	0.002238814902878367
cd7	0.04972505851134273
cdadc1	-0.01279658186603953
cdc2	0.012663735489906318
cdc2l2	-0.031244338066080766
cdc2l5	7.925939980500476e-4
cdc42bpa	-0.03602176467802645
cdc42bpb	-0.019861624886360413
cdc7	-0.017095824309612782
cdk10	-0.027948891983714204
cdk11	0.006755742995040576
cdk2	0.04718207354787394
cdk3	0.015694685129604338
cdk4	-0.0527817599964901
cdk5	-0.018928442883315993
cdk5r1	-0.034681763786874625
cdk5r2	-0.1013174706877346
cdk6	0.08529764189921292
cdk7	0.029665076461644835
cdk8	0.015265794914842666
cdk9	-0.0020121652738149336
cdkl1	0.007948926417723136
cdkl2	0.04772303873493531
cdkl3	0.051759554977024565
cdkl5	0.027388126625564797
cdkn1a	0.0052182792185281966
cdkn1b	-0.04833251436199255
cdkn1c	-0.0669352826204904
cdkn2b	0.012960872927137343
cdkn2c	0.010532876423714772
cdkn2d	-0.06985445115160928
cdkn3	0.019070606774344273
cerk	-0.05566909457891054
chek1	0.01447726844801154
chek2	0.016047417440175984
chka	-0.025469527885889586
chkb	0.012389341948197814
chrm1	0.043707625318045285
chuk	-0.020006102387076497
cit	-0.02943557596078748
ckb	0.016151009946576367
ckm	-0.035080899847862265
ckmt1	0.021821230958334343
ckmt2	0.014965796013538967
cks1b	0.04853679620755397
cks2	0.001840745156445966
clk1	0.04383841670453778
clk2	-0.002215075639117098
clk3	0.014336033095779393
clk4	0.050441424001800565
cnksr1	-0.04675711383763848
coasy	0.001787006313134149
col4a3bp	0.01272931949663285
crk7	-0.05126758334950089
csf1r	-0.0159548933615816
csk	0.03374425243256824
csnk1a1	-0.008154075530697419
csnk1a1l	-0.009732468078227306
csnk1d	-0.039074888040987965
csnk1e	0.009333317962672298
csnk1g1	0.034897310989900614
csnk1g2	0.030545244900967987
csnk1g3	-9.948925585160945e-5
csnk2a1	0.01317861751612817
csnk2a2	-0.023681002339043262
csnk2b	-0.09795654144567598
dapk1	-0.014286862665611017
dapk2	0.032153160013641276
dapk3	0.036932285401956866
dcamkl1	0.04341685272235582
dck	0.019614089392309388
ddr1	-0.011472270426320255
ddr2	-0.05343005517939193
dgka	-0.011277792061584115
dgkb	0.036788201434204776
dgkd	0.022155703810646934
dgke	-0.10911279813546612
dgkg	-0.027463430301106283
dgki	0.001373329254796865
dgkq	-0.05692839167966538
dgkz	-0.017698050121479854
dguok	0.03528871231424073
dkfzp434c131	-0.036687566456124865
dkfzp586b1621	-0.006710298635965856
dkfzp761p0423	0.01880598720492092
dlg1	0.023519302200174026
dlg2	0.018014446834191043
dlg3	0.00677266454492989
dlg4	3.7498599130797683e-4
dmpk	-0.046390686026967144
dnajc3	0.0650069473879754
dok1	0.0025003033626209478
dtymk	0.0713849299609926
dusp1	-0.12082620188357938
dusp10	0.013413324438503026
dusp2	-0.002627487603461644
dusp22	-0.020601977908490172
dusp4	-0.02944937715419001
dusp5	-0.013208804848632546
dusp6	0.021268901709520168
dusp8	-0.056452362254145814
dyrk1a	0.034686808719435476
dyrk1b	-0.15185875783153324
dyrk2	-0.0065445243449563
dyrk3	-0.01446795364648265
dyrk4	-0.013280658698832045
eef2k	-0.03400765016440324
egfr	0.008192337922812704
eif2ak3	0.07830088219848179
eif2ak4	-0.03372644071515231
epha1	0.0057693312812915195
epha2	0.0418912215612823
epha3	4.7003441187799805e-5
epha4	0.053155791216500096
epha5	0.0669686541033116
epha7	-0.03327511199176031
epha8	0.03052840071453442
ephb1	0.016908919004969495
ephb2	0.013230671487070873
ephb3	-0.009778050577914804
ephb4	0.006044407485153929
ephb6	0.029898033262483612
erbb2	-0.019600576718153604
erbb3	0.006898437347991992
erbb4	-0.0755642822522856
erk8	-0.012696115559903118
ern1	-2.625876031818998e-4
evi1	0.0027333709001686607
fastk	0.01988293976022046
fer	-0.0035361829767928442
fes	-0.08996569956355495
fgfr1	0.016765223586307547
fgfr2	-0.07830591499983378
fgfr3	-0.018074304509480835
fgfr4	-0.021683802546690847
fgr	-0.05154658649105047
flj10074	-0.008425782395067884
flj10842	0.0065884105334472224
flj12476	0.03604329888316349
flj13052	-0.04665297522105926
flj23074	-0.011460843821504581
flj25006	-0.05207605726400033
flj32685	-0.0015800301410602753
flj34389	-0.04092424300722528
flt1	-0.05266828143431794
flt3	0.0012702990084290297
flt4	-0.006654411720092562
fn3k	-0.02727390088780597
fn3krp	-0.04067219659453448
frap1	-0.018283827742538717
frk	0.009107500645124798
fuk	-0.026783704891179698
fyn	0.005971394335634822
gak	-0.028346042874951807
galk1	0.016372674520778643
galk2	9.387837627980313e-4
gck	0.009912449471933676
gfra2	-0.02934133871794431
gk	-0.0036953071910813618
gk2	-3.300867533439681e-4
gne	0.0166440942339205
grk1	0.018146355161198405
grk4	-0.013419821182958671
grk5	0.032315798875315056
grk6	-0.045201009497893005
grk7	0.0702835602336373
gsg2	0.018410075610948266
gsk3a	2.549248428621685e-4
gsk3b	0.016661978815271976
gucy2c	0.020705899413666864
gucy2d	0.025826169217919664
gucy2f	-0.01460437776126583
guk1	-0.031963725596257514
hak	0.048147298189993346
hck	-0.031541256451309785
hipk1	0.005845636793515989
hipk2	-0.06554915155836938
hipk3	-0.014836168123591282
hipk4	0.028277129298712584
hk1	0.05932001065751649
hk2	-0.008715425450829073
hk3	0.029179215585638622
hri	0.03042263947123539
hsmdpkin	0.06443994303648783
hspb8	-0.020021703572661705
hunk	0.05116084143437252
ick	-0.004536504911421147
igf1r	-0.0013542127708014527
ihpk1	-0.036673789212692466
ihpk2	-0.006152408656286037
ihpk3	-0.02228695871477239
ikbkap	-0.05784296461030859
ikbkb	-0.003206081684551359
ikbke	0.015990837688648497
il2	0.021214184102886672
ilk	-0.01569718579125981
ilkap	-0.023380061467675968
insr	-0.03131525289404687
insrr	0.04446922694097126
ipmk	0.004211454593422533
irak1	-0.009250984959080864
irak2	-0.017965784094012185
irak3	-0.033207491415688344
itk	0.03649230007058352
itpk1	-0.04641703281483504
itpka	-0.003537800245683017
itpkb	-0.04000049176396024
itpkc	0.03698888612233299
jak1	0.03387439094032835
jak2	0.0465112938663344
jak3	0.0037983875280484815
jik	0.015395988935727073
kdr	-0.013183367865329004
khk	0.03997596499012005
kiaa0999	-0.02086044913425452
kiaa1361	-0.03616483125381587
kiaa1639	0.005651983199462511
kiaa1765	0.025978947340054553
kiaa1804	0.0091416812943675
kiaa1811	0.0033129777404805973
kif13b	-0.015921705071433093
kit	-0.06972119078860234
ksr2	-0.008370966981508925
lak	-0.0071775012419559615
lats1	0.07829373524529182
lats2	0.04579693247604779
lck	-0.02014434602130267
lcp2	-0.03980856707625934
lim	-0.048086235175329825
limk1	0.0217858293607119
limk2	0.00511831616888636
lmtk2	0.0019310017511834099
lmtk3	0.016969762444063837
lrrk1	-0.05979295059690053
ltk	-0.012191301185767719
lyk5	-0.010845461328093166
lyn	0.004343006016636618
magi-3	-0.0045326868595758265
mak	0.047698565624530974
malt1	-0.015334538209917625
map2k1	0.008952000536571638
map2k1ip1	-0.08056561261452057
map2k2	0.048541706077275704
map2k3	0.009636935979667098
map2k4	-0.012305055678104727
map2k5	0.009584818853278956
map2k6	0.017752801319092987
map2k7	-0.017888837734973913
map3k1	0.042907046134260135
map3k10	-0.021589471800350892
map3k11	-0.005373554154346231
map3k12	0.039272828232792704
map3k13	0.007233861483745408
map3k14	0.04809832145166509
map3k2	0.008524846439018135
map3k3	-0.03557986262706119
map3k4	0.01812788105730617
map3k5	9.016855141623058e-4
map3k6	0.015615952936181465
map3k7	-0.0692933830868127
map3k8	0.01213018473370956
map3k9	-0.07341144707202601
map4k1	-0.03638940400491354
map4k2	0.03660861186299236
map4k3	0.011494273358462603
map4k4	0.04847310970554552
map4k5	0.007446029098611713
mapk1	0.027069657167911577
mapk10	0.03740969261006166
mapk11	0.026509745959503325
mapk12	-0.027877347697220174
mapk13	-0.027959809228211334
mapk14	0.03127534066855456
mapk3	-0.05803857759934953
mapk4	0.02286535301950127
mapk6	-0.033085776226637637
mapk7	0.052394375185388524
mapk8	-0.02059522703815363
mapk8ip1	0.01802616973525115
mapk8ip2	0.025843337264606976
mapk8ip3	0.03621116605470303
mapk9	0.017953357643383933
mapkapk2	-0.04191084375049264
mapkapk3	-0.06153964870846898
mapkapk5	-0.05887380693450772
march4	-0.008437262729861913
mark1	0.043755924969932955
mark2	-0.008237322922026337
mark3	-0.017719844457100536
mark4	-0.003929315872048582
mast2	-0.024159468500911538
mast3	0.052196327563879395
mastl	0.004736775614199154
matk	-0.002985806423481181
melk	-0.025876105820985807
mertk	-0.02770546799473766
met	0.013592935825444925
mgc42105	0.05451274998484425
mgc45428	-0.01849494131481816
mgc4796	0.004535892991629756
mgc8407	-0.0638189803752233
midori	-0.026126262424870626
mink	-0.015295746270187642
mknk1	-0.021522450596580874
mknk2	0.05324213489881293
mos	0.02022031995214599
mpp1	-0.036739637515441494
mpp2	-0.01781656592043196
mpp3	-0.06189582729844581
mpzl1	0.021662511932605173
mrc2	0.025202798646749354
mst1r	0.04778169348973254
musk	-0.05060454521125992
mvd	0.005947392169168597
mvk	0.023601068303060083
mylk	0.05800169879359564
mylk2	0.00723551992276099
myo3a	0.04442274764181698
myo3b	0.05164675311436328
nagk	-0.026424087632718918
nek1	0.041833271297677777
nek11	0.016840259050407036
nek2	-0.005648761768954794
nek3	0.017326533585870142
nek4	-0.018884542352072372
nek6	0.04593273700246304
nek7	0.03811020032428285
nek8	0.005617076378816407
nek9	0.06482153723611447
nlk	-4.4345802601531076e-5
nme1	0.05579325604966365
nme2	-0.0209208870526441
nme3	-0.022191493751359443
nme4	-0.038553066824207886
nme5	0.020308937671474493
nme6	-0.005198834803883971
nme7	0.01112368518312915
npr1	0.03306747255263557
npr2	0.04984378417643811
nrbp	0.06432772952859452
ntrk1	-0.03201661032747753
ntrk2	0.03189237071918186
ntrk3	0.018336715334089128
nyd-sp25	-0.023205712079093298
osr1	0.03808424336598685
pace-1	0.05037693931255408
pacsin1	-0.003937030165396178
pak1	0.01779776522635137
pak2	-0.01225338180942822
pak3	0.030669889086868674
pak4	0.006376538483236661
pak6	0.016169787482713374
pak7	-0.057328216757698794
pank1	-0.010141934073770884
pank3	0.018877253573393378
pank4	0.0031185750050921356
papss1	0.009856304614131327
papss2	-0.024376907932794883
pask	-0.03611963664573292
pck1	-0.11451899009538004
pck2	-0.032493425393372924
pctk1	0.016415458457281592
pctk2	-0.03192107412609629
pctk3	0.024358928661072546
pdgfra	-0.04723064808663937
pdgfrb	-0.044731608518519775
pdk1	0.02015860030255869
pdk2	-0.06470318696746966
pdk3	0.048998890184614674
pdk4	0.03615979139217722
pdpk1	0.006018524317627749
pdxk	0.02654592856676067
pfkfb1	-0.021075491510122543
pfkfb2	0.01316299402386212
pfkfb3	-0.07458980444362544
pfkfb4	0.03257261183798937
pfkl	-0.023638957959670533
pfkm	-0.001866503959097798
pfkp	-0.08548238349054059
pftk1	-0.04452154310186045
pgk1	-0.054598906696829375
pgk2	-0.008062056353002518
phka1	-0.015410771659374224
phka2	0.009853855685288723
phkg1	0.01380721385530754
phkg2	-0.028996488906380152
pi4k2b	-0.012094199822572175
pi4kii	0.01881324719748969
pik3c2a	-0.0489485763486945
pik3c2b	0.04198494262803398
pik3c2g	0.04916828156532263
pik3ca	0.004652938612456426
pik3cb	0.01837780947399143
pik3cg	-0.015148821738650143
pik3r1	0.05782058673234085
pik3r2	0.0023728108046943116
pik3r3	0.005089709025727122
pik3r4	-0.04333407713943992
pik4ca	-0.12712880732301865
pik4cb	0.008487141124543705
pim1	-0.015622952828318914
pim2	-0.008926327048292914
pink1	0.0011829349831267272
pip5k1a	0.0750455203409519
pip5k2a	0.03597038445688751
pip5k2b	0.036205540928584884
pip5k2c	-0.011940174549975383
pip5kl1	0.019208506341293726
pitpnm3	-0.010407006756044192
pkia	0.04535088998189697
pkib	-0.0039020874931366962
pklr	0.03669848596950962
pkm2	-0.009997267562412135
pkmyt1	-0.015092803004073757
pkn3	-0.11197960280516249
plk1	-0.14359312554571968
plk2	-0.029596387227733226
plk3	0.029155290048759424
plk4	0.017483190939328364
pmvk	-0.04311325567639046
pnkp	0.018525196606890598
ppp1r1b	0.04486526576976594
ppp2ca	-0.022559588193717166
ppp2cb	0.060791020491921546
ppp4c	0.03246256251398611
prkaa1	0.04856520865032285
prkaa2	-0.024962557698010302
prkaca	-1.8614054721233613e-4
prkacb	-0.019727858208973607
prkacg	-0.040577083755201554
prkag1	0.005852093896138055
prkag3	0.008000865010017974
prkar1a	-0.013648988607866619
prkar2a	0.034199291799886435
prkar2b	0.0029889678985340552
prkca	-0.020601492285717428
prkcabp	0.025426902463941345
prkcb1	0.01885823200963011
prkcd	0.03931112742804259
prkce	0.012453068719883458
prkcg	-0.028720605866927474
prkch	-0.027048374449333785
prkci	-0.037036931030702366
prkcm	0.021385360698975196
prkcn	0.020147451831200338
prkcq	-0.039981954488618784
prkcsh	0.0010296242569340236
prkcz	-0.009675828078042518
prkd2	0.07097818426116284
prkdc	0.05488727209346355
prkg1	0.02626989703246586
prkg2	-0.0077588595775817245
prkr	0.06039576003255365
prkra	-0.06722020636876305
prkwnk1	0.04285246655076265
prkwnk2	-0.02090420683062221
prkwnk3	0.03260472825451201
prkx	-0.002129747321529862
prky	-0.03902266262265939
prpf4b	0.018915323868262345
prps1	-0.04267903291408484
prps1l1	0.005084284881511103
prps2	-0.008077526964815654
prpsap1	-0.01912845022253102
prpsap2	-0.006413504229380656
pskh1	-0.05889069157909188
pskh2	-0.0269279703930975
ptk2	-0.04205422875121859
ptk2b	0.055812524408690375
ptk6	0.004551622386239729
ptk7	0.009106562348136006
ptk9	-0.03755057057265366
ptk9l	0.024686762346508774
ptpn5	0.03731540288596691
ptprg	0.09774094721184828
ptprj	0.043601931921715575
ptprr	-0.07592419545933075
ptprt	0.03456948738031698
pxk	-0.12832096165710133
rac1	-0.023858419845381035
raf1	0.04746006102674297
rage	0.027899471848260037
rapgef3	-0.01260812204331287
rapgef4	0.03445874402276295
rasgrf2	-0.001964352541390461
rbks	0.0080300257719806
ret	-0.029500366149357873
rfk	0.0181427036217978
rfp	-0.0014323157115105221
riok1	-0.06493593573097009
riok3	0.019391241631263028
ripk1	0.006693796351368237
ripk2	-0.02840554207163566
ripk3	-0.023949413956823717
rnasel	0.017392088785030648
rock1	0.08343375230383829
rock2	-0.017810503499150594
ror1	0.020011251698437833
ror2	0.03883473808704133
ros1	-0.0016622433209861128
rps6ka1	0.027342495218186266
rps6ka2	0.004361174929846981
rps6ka3	0.023333385308680853
rps6ka4	-0.001134895246221849
rps6ka5	-0.057120605200385415
rps6ka6	0.06736141279803598
rps6kb1	8.248147187040877e-4
rps6kb2	0.03863548600795233
rps6kl1	-0.0362916263191211
ryk	0.04091087855352173
scap1	-0.033834366727374665
scrambled	-0.02887537906892786
scyl1	0.028896280795981805
sephs1	0.012875919548000422
sephs2	0.010855914067774308
sgk	0.07529544377509952
sgk2	0.03927842517963698
sgkl	0.030971373221604787
shc1	-0.06965609623946585
sik2	-0.025639173550907314
slk	0.0512913161801892
smad7	-0.07005034721829283
smg1	-0.027369444352928183
snark	0.001608712444657741
snf1lk	0.07200127634066483
snrk	-0.04101910072172294
socs5	-0.05136982614166099
sphk1	0.028081251453939887
sphk2	-0.03199698802499351
src	0.019371299315835342
srms	-0.028679829198321603
srpk1	0.022708367086268885
srpk2	0.016825087624040946
sstk	-0.024065505401926906
stk10	0.004064789004012311
stk11	-0.030126823309281625
stk16	-0.05941642669994726
stk17a	-0.03718372594338439
stk17b	0.008272140033007755
stk19	-0.0022001288082236985
stk22b	-0.014028930142164678
stk22c	6.148635491931879e-4
stk22d	-0.016372260727291716
stk23	-0.024813492117797112
stk24	0.038865579413540886
stk25	-0.020688879457814953
stk29	0.04105015323824588
stk3	0.020027589576691165
stk31	0.014195510421686826
stk32a	0.021362943230116355
stk32b	0.014586134700343265
stk32c	-0.017669417106417742
stk33	-0.009989627222648538
stk35	-0.008236549031193459
stk36	0.03997383586449885
stk38	-0.01438552541045305
stk38l	0.02395418036271852
stk39	0.010790125166110484
stk4	0.009723017723574074
stk6	-0.08111996460520014
styk1	-0.00874267806823901
syk	0.007830545214512626
taf1	-0.035133891296808085
taf1l	-0.019546648187564856
tao1	-9.92205081579852e-4
tbk1	-0.03487777676939134
tec	0.04282042094802007
tek	-0.03697681483068846
tesk1	-0.008242746402352421
tesk2	-0.03552798482913326
tex14	0.0015113272364712458
tgfbr1	-0.029211951863618656
tgfbr2	0.00721226378608334
thnsl1	0.024455553822027784
tie	0.03586580760865606
tjp2	0.008834666478233189
tk1	0.03847875017438826
tk2	-0.07042698571258477
tlk1	0.028644522894053177
tlk2	0.018075782990141506
tlr1	0.048415244036687004
tlr3	0.013578719509564057
tlr4	0.07160460630110978
tnfrsf10a	0.06010826855091418
tnk1	0.026142540281652527
tnni3k	0.05156515942452244
topk	0.05619471551720391
tp53rk	0.005823267162595933
tpk1	-0.0391229960472164
trib1	-0.004427137916945713
trib2	0.009423741834377178
trib3	0.02318648993297919
trio	0.04096454551297635
trpm6	0.05693719177207349
trpm7	-0.07022209221027695
tsks	0.03640936632923491
ttbk1	-0.03284144200046234
ttbk2	0.00881138251146869
ttk	-0.02072120579649625
ttn	0.03153410246584964
txk	-0.01655089598994753
txndc3	-0.03771105772337126
tyk2	0.03057743251489564
tyro3	-0.027051142648034893
uck1	-0.020195782911012816
ugp2	-0.00928517553838022
ulk1	-0.006204314723402917
ulk2	-0.0027269865846492503
ump-cmpk	-0.04229690714622852
vrk1	-0.02138154383995931
vrk2	0.02595759753148515
vrk3	0.018625188682624947
wee1	-0.004796167531558642
wif1	-0.015080215492729372
xylb	0.03096017837480563
yes1	0.023295219884467793
ywhah	-0.03642420261561316
ywhaq	0.012809483127186735
zak	0.04320964646030496
zap70	-0.028536516497085697
