# Supplementary material for: Host factor prioritization for pan-viral genetic perturbation screens using random intercept models and network propagation
Source: PLoS Comput Biol. 2020 Feb 10;16(2):e1007587. doi: 10.1371/journal.pcbi.1007587 (PMC7034926; doi:10.1371/journal.pcbi.1007587)
Supplement: S1 Data — Pharmacological inhibition screen, validation screen of network hits for HCV, and other relevant data to reproduce results and figures. (ZIP) [file pcbi.1007587.s008.zip › lmm-nested_gene_effects.tsv]

GeneSymbol	Condition	Effect	Qval
aak1	CHIKV	-0.08894526310263529	1
abl1	CHIKV	-0.24609722714421034	1
abl2	CHIKV	0.15345511297072909	1
acvr1	CHIKV	-0.158794721133813	1
acvr1b	CHIKV	-0.2870621333073656	1
acvr1c	CHIKV	1.052080770415026	0.7503737464847909
acvr2	CHIKV	-0.13581054574828974	1
acvr2b	CHIKV	-0.5181858701965213	1
acvrl1	CHIKV	0.24259743957140703	1
adam9	CHIKV	0.8745020889282645	0.8796177539837858
adck1	CHIKV	-0.5057602998945684	1
adck2	CHIKV	-0.004354975625737283	1
adck4	CHIKV	-0.20098587326904582	1
adck5	CHIKV	0.2058061654431813	1
adk	CHIKV	0.09779812646791523	1
adra1a	CHIKV	-0.45565914538099755	1
adra1b	CHIKV	-0.6322451899136708	1
adrb2	CHIKV	1.1716669228009566	0.6955975554661735
adrbk1	CHIKV	0.30935496659662676	1
adrbk2	CHIKV	0.4989966901027153	1
agtr2	CHIKV	0.7608156394039652	0.9791612347929197
ak1	CHIKV	0.00805721495292876	1
ak2	CHIKV	-0.061649217700761	1
ak3	CHIKV	-0.43191727452323403	1
ak3l1	CHIKV	-0.8168671255358605	1
ak5	CHIKV	-0.535695559508548	1
ak7	CHIKV	0.0476858362195403	1
akap1	CHIKV	0.035978767543889255	1
akap11	CHIKV	-1.2515235343426834	1
akap13	CHIKV	0.35537619195988884	1
akap3	CHIKV	1.0653098026101266	0.7431091761088569
akap4	CHIKV	0.17041789851413292	1
akap5	CHIKV	-0.39326937189413724	1
akap6	CHIKV	-0.66987443023775	1
akap7	CHIKV	0.15332543144700034	1
akap8	CHIKV	-0.32123750244763954	1
akt1	CHIKV	0.2056087848368041	1
akt2	CHIKV	-0.42014924530719255	1
akt3	CHIKV	0.12472121491084952	1
alk	CHIKV	-0.3996658168307886	1
als2cr2	CHIKV	-0.856372944826847	1
als2cr7	CHIKV	0.8098981691902695	0.9360456157106598
amhr2	CHIKV	0.4931868769014015	1
angpt4	CHIKV	-0.683615233672471	1
ankk1	CHIKV	0.047234162690378174	1
apeg1	CHIKV	0.785261440858787	0.9577947235000248
appl	CHIKV	-0.16759985651486736	1
araf1	CHIKV	0.9842469505184195	0.7932182267778326
ark5	CHIKV	0.5205913652756655	1
ask	CHIKV	1.0663512578904175	0.7425372729593684
atm	CHIKV	1.1314191500356674	0.7116815628076899
atr	CHIKV	-0.5812600154604552	1
aurkb	CHIKV	0.5944599838060687	1
aurkc	CHIKV	0.25692423895187133	1
avpr1a	CHIKV	1.047965437227702	0.7526336342164727
avpr1b	CHIKV	-0.19375872098801575	1
axl	CHIKV	-0.1231660559365912	1
azu1	CHIKV	0.944486998049807	0.8224630326784287
bckdk	CHIKV	0.5872526723577315	1
bcr	CHIKV	-0.3400649274196275	1
bdkrb2	CHIKV	-0.9614471694874188	1
blk	CHIKV	-0.2925178095589256	1
bmp2k	CHIKV	0.5907006032234267	1
bmpr1a	CHIKV	0.23350636231298383	1
bmpr1b	CHIKV	-0.1647538584206127	1
bmpr2	CHIKV	0.31472765606817915	1
bmx	CHIKV	-0.2901824503956252	1
braf	CHIKV	-0.613038545922734	1
brd2	CHIKV	0.093530406674491	1
brdt	CHIKV	-0.03349065633259511	1
btk	CHIKV	0.5138843993944401	1
bub1	CHIKV	-7.409639846477599e-4	1
bub1b	CHIKV	-1.9359093996600447	0.06845169403509899
c14orf20	CHIKV	0.20155634585148177	1
c9orf12	CHIKV	-0.27050453515890466	1
c9orf96	CHIKV	-0.4784025115351675	1
c9orf98	CHIKV	0.6566167975150601	1
calm3	CHIKV	-0.10214256243724419	1
camk1	CHIKV	-0.4088299099478906	1
camk1d	CHIKV	0.18366134341482918	1
camk1g	CHIKV	-0.6138944729567425	1
camk2a	CHIKV	0.6640802091228597	1
camk2b	CHIKV	-0.3395298850566973	1
camk2d	CHIKV	0.6209715258005705	1
camk2g	CHIKV	-0.2454095667501422	1
camk4	CHIKV	0.3119520119985153	1
camkk1	CHIKV	0.45269041229818485	1
camkk2	CHIKV	-1.6564947505131573	0.5977694593747611
card10	CHIKV	-0.3021124635704241	1
card14	CHIKV	-0.7999833888409019	1
carkl	CHIKV	-0.37071170065455994	1
cask	CHIKV	-0.7010477750620668	1
ccl2	CHIKV	0.4744923640354664	1
ccrk	CHIKV	-0.5021635719483676	1
cd4	CHIKV	-1.0137337267369642	1
cd7	CHIKV	0.24715588337442557	1
cdadc1	CHIKV	0.027681613507812026	1
cdc2	CHIKV	0.46971379224184034	1
cdc2l2	CHIKV	-0.10769839307635064	1
cdc2l5	CHIKV	1.1140043824496166	0.7193286127993131
cdc42bpa	CHIKV	-0.5239836443280871	1
cdc42bpb	CHIKV	0.025826350763239785	1
cdc7	CHIKV	-0.33175156606545786	1
cdk10	CHIKV	-0.9834975399057622	1
cdk11	CHIKV	-0.06555426959641997	1
cdk2	CHIKV	0.3222844623031737	1
cdk3	CHIKV	-0.2263969162043315	1
cdk4	CHIKV	0.7793635471735709	0.9629710632083259
cdk5	CHIKV	0.008940786076627443	1
cdk5r1	CHIKV	-0.7417885843797866	1
cdk5r2	CHIKV	0.779094529217912	0.9632071692489644
cdk6	CHIKV	0.15732775119763956	1
cdk7	CHIKV	0.3383666324784995	1
cdk8	CHIKV	0.02558649152581965	1
cdk9	CHIKV	0.14396971484162302	1
cdkl1	CHIKV	0.3577436409662148	1
cdkl2	CHIKV	0.4649595830035406	1
cdkl3	CHIKV	0.8297257812153024	0.9185425587231415
cdkl5	CHIKV	0.39835935076038953	1
cdkn1a	CHIKV	0.5047877720447226	1
cdkn1b	CHIKV	-0.75792451649754	1
cdkn1c	CHIKV	-0.13777186673280628	1
cdkn2b	CHIKV	-0.07216914069100257	1
cdkn2c	CHIKV	0.17118751841821753	1
cdkn2d	CHIKV	-0.8814411523995161	1
cdkn3	CHIKV	0.4980103648104538	1
cerk	CHIKV	-0.27422047693950735	1
chek1	CHIKV	0.004903517293274703	1
chek2	CHIKV	-0.048911526797876165	1
chka	CHIKV	-0.8073979450987643	1
chkb	CHIKV	0.6356236627474281	1
chrm1	CHIKV	0.31584814580227066	1
chuk	CHIKV	-0.2178682010402532	1
cit	CHIKV	-0.3378964594635583	1
ckb	CHIKV	0.811511299025158	0.9346181533094448
ckm	CHIKV	-0.17048128886005848	1
ckmt1	CHIKV	0.00869709153585229	1
ckmt2	CHIKV	-0.26126993037341617	1
cks1b	CHIKV	0.46433622803945385	1
cks2	CHIKV	0.04045135047601703	1
clk1	CHIKV	-0.4847730254854229	1
clk2	CHIKV	-0.18803010669409567	1
clk3	CHIKV	-0.8030169394718776	1
clk4	CHIKV	0.3098006041882688	1
cnksr1	CHIKV	-0.5085812111501399	1
coasy	CHIKV	0.663604568381718	1
col4a3bp	CHIKV	-0.14048842868519243	1
crk7	CHIKV	0.10082336359129494	1
csf1r	CHIKV	0.7839284887433193	0.9589646009737159
csk	CHIKV	0.8602571757084296	0.8918445678409858
csnk1a1	CHIKV	-0.47117463581920194	1
csnk1a1l	CHIKV	-0.3303149001898809	1
csnk1d	CHIKV	-0.05953685909392109	1
csnk1e	CHIKV	-0.11305067440138172	1
csnk1g1	CHIKV	0.3035558546033981	1
csnk1g2	CHIKV	0.6428816141646909	1
csnk1g3	CHIKV	-0.14587595916395724	1
csnk2a1	CHIKV	0.014425492973944085	1
csnk2a2	CHIKV	-0.3905215935347553	1
csnk2b	CHIKV	-1.0224358073446318	1
dapk1	CHIKV	-0.2164219391521318	1
dapk2	CHIKV	0.06379009288395265	1
dapk3	CHIKV	-0.21909310166748286	1
dcamkl1	CHIKV	0.16262224783553797	1
dck	CHIKV	-0.4418364900430255	1
ddr1	CHIKV	0.33227882720546964	1
ddr2	CHIKV	-0.8376479281556958	1
dgka	CHIKV	0.22799653472626438	1
dgkb	CHIKV	0.062259783001169744	1
dgkd	CHIKV	0.5306122960435222	1
dgke	CHIKV	-1.1647894885280463	1
dgkg	CHIKV	-0.06731185743531559	1
dgki	CHIKV	0.3201954967402069	1
dgkq	CHIKV	0.2880043162068914	1
dgkz	CHIKV	-0.8279747026855114	1
dguok	CHIKV	-0.036444861038386275	1
dkfzp434c131	CHIKV	0.03088202102204933	1
dkfzp586b1621	CHIKV	-0.21236195528805094	1
dkfzp761p0423	CHIKV	0.41138895957381905	1
dlg1	CHIKV	0.3316291567725877	1
dlg2	CHIKV	0.17859758079405202	1
dlg3	CHIKV	0.2854268185188911	1
dlg4	CHIKV	-0.23647472013364332	1
dmpk	CHIKV	1.5875312456330497	0.5401282291558085
dnajc3	CHIKV	1.261020220274682	0.6644460272609056
dok1	CHIKV	-0.19780815299158533	1
dtymk	CHIKV	1.1542677651908242	0.702394760770696
dusp1	CHIKV	-1.4460874351891062	1
dusp10	CHIKV	0.5131351582762739	1
dusp2	CHIKV	-0.5319469939282865	1
dusp22	CHIKV	-0.25164263356805594	1
dusp4	CHIKV	-0.3764054880525046	1
dusp5	CHIKV	-0.8086865207218803	1
dusp6	CHIKV	-0.4350038585302259	1
dusp8	CHIKV	-0.9283372365976458	1
dyrk1a	CHIKV	0.15070186960949242	1
dyrk1b	CHIKV	-0.26207442742728726	1
dyrk2	CHIKV	-0.09708189331148595	1
dyrk3	CHIKV	0.1588753390221837	1
dyrk4	CHIKV	-0.0417110692527942	1
eef2k	CHIKV	-0.29864008463139935	1
egfr	CHIKV	0.5034414546763855	1
eif2ak3	CHIKV	1.1641986552071044	0.6984272173839973
eif2ak4	CHIKV	-0.6028069691209522	1
epha1	CHIKV	-0.03720103006631748	1
epha2	CHIKV	0.06773243699509203	1
epha3	CHIKV	0.49207259068444714	1
epha4	CHIKV	0.19487130847663633	1
epha5	CHIKV	1.4265160130780745	0.6073792773019625
epha7	CHIKV	0.07175345470093686	1
epha8	CHIKV	0.6475427163515971	1
ephb1	CHIKV	-0.17973042965703157	1
ephb2	CHIKV	0.35697861550422777	1
ephb3	CHIKV	-0.09148134085578849	1
ephb4	CHIKV	0.915343334648919	0.8454678326920495
ephb6	CHIKV	-0.06216705558993381	1
erbb2	CHIKV	0.44846801840480405	1
erbb3	CHIKV	0.44719648401691614	1
erbb4	CHIKV	-0.8373832636646144	1
erk8	CHIKV	-0.07090581666435404	1
ern1	CHIKV	-0.5787565231048107	1
evi1	CHIKV	0.5900160799157892	1
fastk	CHIKV	0.11103755455358087	1
fer	CHIKV	0.43619888892044134	1
fes	CHIKV	0.07411119069281168	1
fgfr1	CHIKV	-0.038397769550228535	1
fgfr2	CHIKV	-1.2386288805498578	1
fgfr3	CHIKV	0.12315030577284294	1
fgfr4	CHIKV	-0.3056328627842046	1
fgr	CHIKV	-1.2556187995382309	1
flj10074	CHIKV	-0.16203220486992512	1
flj10842	CHIKV	-0.20075294492851345	1
flj12476	CHIKV	-0.3420514312769088	1
flj13052	CHIKV	-0.19992176732271838	1
flj23074	CHIKV	-0.9586894879430952	1
flj25006	CHIKV	-0.7311242648147425	1
flj32685	CHIKV	-0.7400472973522482	1
flj34389	CHIKV	-0.42209134663091824	1
flt1	CHIKV	-1.091584197067772	1
flt3	CHIKV	0.19872422104378326	1
flt4	CHIKV	0.01420569027455389	1
fn3k	CHIKV	-0.8091505645917471	1
fn3krp	CHIKV	-0.855952273426023	1
frap1	CHIKV	-0.3236601363128673	1
frk	CHIKV	0.2883390195934077	1
fuk	CHIKV	-0.03998195470150682	1
fyn	CHIKV	0.8171460528274236	0.9296319463601486
gak	CHIKV	-0.17682793644869188	1
galk1	CHIKV	0.25826559069008526	1
galk2	CHIKV	-0.5322093943725326	1
gck	CHIKV	-0.09700234661634022	1
gfra2	CHIKV	-0.08226839118585977	1
gk	CHIKV	0.15844540509615296	1
gk2	CHIKV	0.2665099443532446	1
gne	CHIKV	0.1064486098585039	1
grk1	CHIKV	0.6782312835873936	1
grk4	CHIKV	-0.6100261947921033	1
grk5	CHIKV	0.4949774737462907	1
grk6	CHIKV	-0.08749639300057827	1
grk7	CHIKV	0.42799406328787554	1
gsg2	CHIKV	0.552541881830627	1
gsk3a	CHIKV	0.2916620100175805	1
gsk3b	CHIKV	0.08237260520593148	1
gucy2c	CHIKV	-0.012745769150049567	1
gucy2d	CHIKV	0.5804695461011841	1
gucy2f	CHIKV	0.24501330317267572	1
guk1	CHIKV	-0.43479148555277525	1
hak	CHIKV	0.5484153339245902	1
hck	CHIKV	0.23223717983837683	1
hipk1	CHIKV	-0.1943482169264018	1
hipk2	CHIKV	-0.8505507591033812	1
hipk3	CHIKV	-0.4190561661789404	1
hipk4	CHIKV	-0.31460913233819193	1
hk1	CHIKV	0.24798255610638684	1
hk2	CHIKV	0.39986199611787165	1
hk3	CHIKV	1.1997523964844876	0.6852738350885055
hri	CHIKV	0.011836305836312625	1
hsmdpkin	CHIKV	0.59048500730157	1
hspb8	CHIKV	0.8338105153389259	0.9149563594197831
hunk	CHIKV	0.9447592554125419	0.822248814138907
ick	CHIKV	0.25442253274929894	1
igf1r	CHIKV	-0.04765936641897101	1
ihpk1	CHIKV	0.9652811591436923	0.8069369624514731
ihpk2	CHIKV	-0.3513387150133954	1
ihpk3	CHIKV	-0.49588748735408456	1
ikbkap	CHIKV	-0.18651295914157645	1
ikbkb	CHIKV	-0.2683972372799991	1
ikbke	CHIKV	0.1711760563588987	1
il2	CHIKV	0.811153314703494	0.9349349344812684
ilk	CHIKV	-0.48038140577631727	1
ilkap	CHIKV	-0.058494025777367724	1
insr	CHIKV	-0.333499181842729	1
insrr	CHIKV	0.5082118926211359	1
ipmk	CHIKV	-0.2150632532769996	1
irak1	CHIKV	0.3899515043281513	1
irak2	CHIKV	-0.45019125437316126	1
irak3	CHIKV	-1.9588378997551519	0.05460520689813515
itk	CHIKV	-0.21234444442652728	1
itpk1	CHIKV	-1.1244600361802155	1
itpka	CHIKV	0.6109026138752163	1
itpkb	CHIKV	-0.5457560754295808	1
itpkc	CHIKV	0.7034480396645743	1
jak1	CHIKV	0.37047045966739367	1
jak2	CHIKV	0.15429099220267856	1
jak3	CHIKV	-0.03826778663640502	1
jik	CHIKV	-0.16817253544450447	1
kdr	CHIKV	0.04776476129771338	1
khk	CHIKV	0.13256827552170647	1
kiaa0999	CHIKV	-0.6650203390296628	1
kiaa1361	CHIKV	-0.55452594011674	1
kiaa1639	CHIKV	0.40018513006180023	1
kiaa1765	CHIKV	-0.433678218564923	1
kiaa1804	CHIKV	0.09187062522997798	1
kiaa1811	CHIKV	-0.005339065018108966	1
kif13b	CHIKV	-0.8437898641488929	1
kit	CHIKV	-2.065900501829144	0.018295812710021026
ksr2	CHIKV	0.171640532048314	1
lak	CHIKV	-0.5099851888844725	1
lats1	CHIKV	0.47297206169312056	1
lats2	CHIKV	1.2934337613719122	0.6538405748960799
lck	CHIKV	0.1166141448520499	1
lcp2	CHIKV	0.5458107155033486	1
lim	CHIKV	-0.44862525333424325	1
limk1	CHIKV	-0.19237553646767233	1
limk2	CHIKV	-0.25486286462805025	1
lmtk2	CHIKV	0.30496681584835666	1
lmtk3	CHIKV	0.8421056441522902	0.9076736369043293
lrrk1	CHIKV	-0.13794308984977985	1
ltk	CHIKV	-0.23818294139826923	1
lyk5	CHIKV	-0.4061981352242627	1
lyn	CHIKV	0.6252605500611982	1
magi-3	CHIKV	0.3199592842148473	1
mak	CHIKV	0.8538065815941844	0.8974007788840043
malt1	CHIKV	-0.5498393855075817	1
map2k1	CHIKV	0.24329351024925255	1
map2k1ip1	CHIKV	-0.7425368918628606	1
map2k2	CHIKV	0.8066599332999681	0.9389111382989207
map2k3	CHIKV	-0.15764842462376952	1
map2k4	CHIKV	-0.1482172671929053	1
map2k5	CHIKV	-0.17549770689150646	1
map2k6	CHIKV	-0.026809113738571456	1
map2k7	CHIKV	-1.0521541109292396	1
map3k1	CHIKV	0.05971516331501789	1
map3k10	CHIKV	-1.085012909926249	1
map3k11	CHIKV	1.074085248641442	0.7383522307959411
map3k12	CHIKV	0.2705462521553405	1
map3k13	CHIKV	-0.13965308235866358	1
map3k14	CHIKV	0.6093603473756872	1
map3k2	CHIKV	0.796277659641451	0.9480984367829781
map3k3	CHIKV	-0.14442174902282517	1
map3k4	CHIKV	0.38387729725190833	1
map3k5	CHIKV	-0.02156126496572285	1
map3k6	CHIKV	0.5274266402576596	1
map3k7	CHIKV	-0.5282575362388416	1
map3k8	CHIKV	0.3582326367316463	1
map3k9	CHIKV	-0.45490474997794733	1
map4k1	CHIKV	0.4165452835530907	1
map4k2	CHIKV	0.790757922421007	0.9529706867701357
map4k3	CHIKV	0.538007898529912	1
map4k4	CHIKV	0.8822790534910833	0.8729425642780863
map4k5	CHIKV	0.7099791802509318	1
mapk1	CHIKV	-0.09153582346433556	1
mapk10	CHIKV	0.39241945113639365	1
mapk11	CHIKV	-0.19733823301850373	1
mapk12	CHIKV	-0.43286839850384407	1
mapk13	CHIKV	-0.1895542757019261	1
mapk14	CHIKV	-0.05924866374002412	1
mapk3	CHIKV	-0.5150648321391326	1
mapk4	CHIKV	0.14230987705365228	1
mapk6	CHIKV	-0.20235182270241328	1
mapk7	CHIKV	0.3050613084037746	1
mapk8	CHIKV	-0.36487261644381264	1
mapk8ip1	CHIKV	-0.36299669446550215	1
mapk8ip2	CHIKV	0.9618460750461079	0.8094704077838275
mapk8ip3	CHIKV	0.39948431186972344	1
mapk9	CHIKV	-0.2602035724593553	1
mapkapk2	CHIKV	0.04994097751901716	1
mapkapk3	CHIKV	-1.6037676842597948	0.7733018240560726
mapkapk5	CHIKV	-0.5872261662072868	1
march4	CHIKV	0.10252321161993773	1
mark1	CHIKV	0.20285196340890926	1
mark2	CHIKV	-0.2923864125949641	1
mark3	CHIKV	-0.5368241862638208	1
mark4	CHIKV	-1.1216729868673834	1
mast2	CHIKV	-0.4661301924640034	1
mast3	CHIKV	0.5000947697080397	1
mastl	CHIKV	-0.30115695227050815	1
matk	CHIKV	-0.34725085520188526	1
melk	CHIKV	0.0999051589498338	1
mertk	CHIKV	0.04295561819174301	1
met	CHIKV	-0.07437724274404409	1
mgc42105	CHIKV	0.37688659584720086	1
mgc45428	CHIKV	-0.2260975472690372	1
mgc4796	CHIKV	0.0485135045736437	1
mgc8407	CHIKV	-1.3812545443901136	1
midori	CHIKV	0.3102037053793023	1
mink	CHIKV	0.3987897015826753	1
mknk1	CHIKV	0.22495862001350195	1
mknk2	CHIKV	0.8186366686274454	0.9283128969177735
mos	CHIKV	-0.04791208160421788	1
mpp1	CHIKV	0.6163431354831361	1
mpp2	CHIKV	-1.487347530219464	1
mpp3	CHIKV	-1.0471354630640326	1
mpzl1	CHIKV	-0.3353007073962848	1
mrc2	CHIKV	0.1671504497768157	1
mst1r	CHIKV	0.3850806538518449	1
musk	CHIKV	-1.023099806396954	1
mvd	CHIKV	-0.9881865204360064	1
mvk	CHIKV	0.14803310611017745	1
mylk	CHIKV	0.6284189947320742	1
mylk2	CHIKV	0.1460549257756495	1
myo3a	CHIKV	-0.22488552819364943	1
myo3b	CHIKV	0.6814556111102998	1
nagk	CHIKV	-0.45004654488393236	1
nek1	CHIKV	1.2067010325875538	0.682860751999332
nek11	CHIKV	-0.2917841723878179	1
nek2	CHIKV	0.032620339548944194	1
nek3	CHIKV	0.07513426610714868	1
nek4	CHIKV	0.1078004288396194	1
nek6	CHIKV	0.6451474617258496	1
nek7	CHIKV	1.1913990354589108	0.6883141191998804
nek8	CHIKV	0.019532938908133506	1
nek9	CHIKV	1.2647092966911235	0.6632391772497749
nlk	CHIKV	0.39113269020376057	1
nme1	CHIKV	1.0227594100621145	0.7677727912209829
nme2	CHIKV	0.991095732125109	0.7885567290653959
nme3	CHIKV	-0.5034146655942537	1
nme4	CHIKV	0.2153131974706352	1
nme5	CHIKV	0.18452587157780534	1
nme6	CHIKV	0.30918044638649755	1
nme7	CHIKV	0.18654148905290055	1
npr1	CHIKV	0.30685017080311605	1
npr2	CHIKV	0.3404306441209638	1
nrbp	CHIKV	0.6890594300584535	1
ntrk1	CHIKV	-0.16875517679688218	1
ntrk2	CHIKV	0.25718290541569483	1
ntrk3	CHIKV	0.11051602318253564	1
nyd-sp25	CHIKV	-0.7433911449311001	1
osr1	CHIKV	0.4280080534001287	1
pace-1	CHIKV	-0.23560206166259792	1
pacsin1	CHIKV	-0.4021982744717595	1
pak1	CHIKV	0.0023466694715620733	1
pak2	CHIKV	-0.4089818545516452	1
pak3	CHIKV	0.5017442690327109	1
pak4	CHIKV	-0.42803657509179466	1
pak6	CHIKV	-0.24682963486519577	1
pak7	CHIKV	-1.9069782762300447	0.08998862548094351
pank1	CHIKV	-0.5329153366316641	1
pank3	CHIKV	-0.17365435658064077	1
pank4	CHIKV	-0.6515356338441964	1
papss1	CHIKV	-0.0332563752400725	1
papss2	CHIKV	0.6081348837681055	1
pask	CHIKV	-0.17306732375529058	1
pck1	CHIKV	-0.6938142164402419	1
pck2	CHIKV	-0.2780865749117481	1
pctk1	CHIKV	0.4048223786164947	1
pctk2	CHIKV	-0.17952371579324522	1
pctk3	CHIKV	0.6040352744528098	1
pdgfra	CHIKV	-1.1229043383169703	1
pdgfrb	CHIKV	-0.1368487751132383	1
pdk1	CHIKV	0.01360459626092363	1
pdk2	CHIKV	-0.7418585017155114	1
pdk3	CHIKV	-0.4538179176566065	1
pdk4	CHIKV	0.3258576954146615	1
pdpk1	CHIKV	0.0803148029476996	1
pdxk	CHIKV	-0.09818165791448008	1
pfkfb1	CHIKV	0.32207257614033374	1
pfkfb2	CHIKV	-0.5212511219563991	1
pfkfb3	CHIKV	-1.0526946982680236	1
pfkfb4	CHIKV	0.29707933306537493	1
pfkl	CHIKV	-0.21082308049949744	1
pfkm	CHIKV	0.16812599078246435	1
pfkp	CHIKV	-2.12289799024879	0.0116183470960305
pftk1	CHIKV	0.6800060976561006	1
pgk1	CHIKV	-0.9476077019205584	1
pgk2	CHIKV	-0.2064160614197356	1
phka1	CHIKV	0.39661591530715634	1
phka2	CHIKV	-0.10798392145233764	1
phkg1	CHIKV	0.1487692406685003	1
phkg2	CHIKV	-0.49888602881782185	1
pi4k2b	CHIKV	-0.06462355515696389	1
pi4kii	CHIKV	1.2407787114435613	0.6711898971450927
pik3c2a	CHIKV	-0.8948346602175606	1
pik3c2b	CHIKV	0.3316545169375093	1
pik3c2g	CHIKV	0.9415915149815584	0.8247412673159015
pik3ca	CHIKV	-0.1732716205395736	1
pik3cb	CHIKV	0.10169649545368262	1
pik3cg	CHIKV	0.048060964869653146	1
pik3r1	CHIKV	0.4685489228940023	1
pik3r2	CHIKV	0.19065578781887504	1
pik3r3	CHIKV	0.6515661963313838	1
pik3r4	CHIKV	-0.41684857654044616	1
pik4ca	CHIKV	-0.11630571277776253	1
pik4cb	CHIKV	-0.5636283095397016	1
pim1	CHIKV	0.03310031746213993	1
pim2	CHIKV	-0.3544799659968863	1
pink1	CHIKV	0.28155466638711385	1
pip5k1a	CHIKV	1.280361322647781	0.6581187499211826
pip5k2a	CHIKV	0.4341028779082369	1
pip5k2b	CHIKV	0.39519779366304264	1
pip5k2c	CHIKV	-0.27880553396401353	1
pip5kl1	CHIKV	-0.23168393124024445	1
pitpnm3	CHIKV	-0.6109457002422725	1
pkia	CHIKV	0.9911084647233437	0.7885480628557031
pkib	CHIKV	0.5885756434214606	1
pklr	CHIKV	0.9136572675503832	0.8468630509209397
pkm2	CHIKV	-0.88080046633876	1
pkmyt1	CHIKV	0.24407647852541456	1
pkn3	CHIKV	-0.11476265631457618	1
plk1	CHIKV	-0.10983310611434224	1
plk2	CHIKV	-0.5550591296812034	1
plk3	CHIKV	0.7300677374986582	1
plk4	CHIKV	0.3793913289686502	1
pmvk	CHIKV	-0.7633829618112404	1
pnkp	CHIKV	0.30894311152419995	1
ppp1r1b	CHIKV	0.47421549997327433	1
ppp2ca	CHIKV	-0.8401455267847479	1
ppp2cb	CHIKV	0.7312095245106013	0.9992336019347551
ppp4c	CHIKV	0.5615924094492083	1
prkaa1	CHIKV	0.553358971317632	1
prkaa2	CHIKV	0.011585626266639577	1
prkaca	CHIKV	0.5559453244972605	1
prkacb	CHIKV	-0.8199876863377156	1
prkacg	CHIKV	-0.24761492242197816	1
prkag1	CHIKV	-0.15138168778379282	1
prkag3	CHIKV	0.025646021307633424	1
prkar1a	CHIKV	0.09544423634283047	1
prkar2a	CHIKV	0.053541566198316404	1
prkar2b	CHIKV	-0.4148169234840976	1
prkca	CHIKV	-0.1901087059477495	1
prkcabp	CHIKV	0.3197228486029856	1
prkcb1	CHIKV	0.0064348949080350794	1
prkcd	CHIKV	0.3742162520298664	1
prkce	CHIKV	-0.7518418428361031	1
prkcg	CHIKV	0.1698022416401283	1
prkch	CHIKV	0.15759137161560383	1
prkci	CHIKV	0.5633075912045591	1
prkcm	CHIKV	-0.16408597928120486	1
prkcn	CHIKV	0.0896984987703832	1
prkcq	CHIKV	0.26577264569608705	1
prkcsh	CHIKV	-0.4646886903837392	1
prkcz	CHIKV	0.42919940170570975	1
prkd2	CHIKV	0.47537705277043063	1
prkdc	CHIKV	0.3153755734881189	1
prkg1	CHIKV	0.5755698535822653	1
prkg2	CHIKV	0.057588741872164076	1
prkr	CHIKV	-0.1250879960818169	1
prkra	CHIKV	-0.7266061905497098	1
prkwnk1	CHIKV	-0.26568586370645736	1
prkwnk2	CHIKV	-0.7286402944579911	1
prkwnk3	CHIKV	0.9128416339103681	0.8475379866477761
prkx	CHIKV	-0.12103282235394247	1
prky	CHIKV	-0.3600133321578124	1
prpf4b	CHIKV	-0.7950357963273363	1
prps1	CHIKV	0.29013666646021374	1
prps1l1	CHIKV	-0.2794006345132121	1
prps2	CHIKV	0.07113883549820509	1
prpsap1	CHIKV	-0.7791222585160633	1
prpsap2	CHIKV	-0.21276064933125782	1
pskh1	CHIKV	0.4914022929259825	1
pskh2	CHIKV	-0.038788590712216756	1
ptk2	CHIKV	-1.2045228612243504	1
ptk2b	CHIKV	0.6811986211820535	1
ptk6	CHIKV	0.0646410483259351	1
ptk7	CHIKV	-0.135092524733285	1
ptk9	CHIKV	-0.6169160866092198	1
ptk9l	CHIKV	-0.17676731493864165	1
ptpn5	CHIKV	0.726548813160676	1
ptprg	CHIKV	1.1035494434942394	0.7239537411483609
ptprj	CHIKV	1.220613709700128	0.6780292360921069
ptprr	CHIKV	-0.22617132738441975	1
ptprt	CHIKV	1.1214135932114777	0.716075132394567
pxk	CHIKV	0.2630461736676792	1
rac1	CHIKV	-0.4800773962233438	1
raf1	CHIKV	1.2200627371405584	0.6782205747298446
rage	CHIKV	0.005507641534779256	1
rapgef3	CHIKV	-0.5933487518495405	1
rapgef4	CHIKV	0.704452027966504	1
rasgrf2	CHIKV	0.22147954073527024	1
rbks	CHIKV	1.0699364622852794	0.7405684993367426
ret	CHIKV	0.33048388357678693	1
rfk	CHIKV	0.3495598996553647	1
rfp	CHIKV	1.2243250856684715	0.6767403704134418
riok1	CHIKV	-1.0510803577486256	1
riok3	CHIKV	0.28390695393682924	1
ripk1	CHIKV	0.689610359587177	1
ripk2	CHIKV	0.10123180209476655	1
ripk3	CHIKV	-0.703839169217657	1
rnasel	CHIKV	0.6447872650982136	1
rock1	CHIKV	1.292506507678029	0.6541446366757306
rock2	CHIKV	-0.4363914060112481	1
ror1	CHIKV	0.27203157870007694	1
ror2	CHIKV	0.48469216928400427	1
ros1	CHIKV	-0.018498842193635116	1
rps6ka1	CHIKV	-0.2822011982187088	1
rps6ka2	CHIKV	-0.13103225636473265	1
rps6ka3	CHIKV	1.0675217257873075	0.7418945240201922
rps6ka4	CHIKV	-0.04801374610877241	1
rps6ka5	CHIKV	-0.15917437356765543	1
rps6ka6	CHIKV	0.695928325612792	1
rps6kb1	CHIKV	0.1918830867985127	1
rps6kb2	CHIKV	1.0987905819044252	0.7262792898245604
rps6kl1	CHIKV	-0.7292500141059064	1
ryk	CHIKV	0.708482984083301	1
scap1	CHIKV	-0.6532939882920814	1
scrambled	CHIKV	1.043368376415696	0.7551580571144405
scyl1	CHIKV	0.7955006894540335	0.9487859795370802
sephs1	CHIKV	0.6042320821411272	1
sephs2	CHIKV	-0.16323643641120228	1
sgk	CHIKV	1.29394621543884	0.6536725327555015
sgk2	CHIKV	0.724022740513851	1
sgkl	CHIKV	-0.4894172890311427	1
shc1	CHIKV	-0.9670756433534969	1
sik2	CHIKV	0.03241735519603936	1
slk	CHIKV	0.6512853788176208	1
smad7	CHIKV	-0.6939089986446748	1
smg1	CHIKV	-0.6123425237799761	1
snark	CHIKV	-0.5486146251091034	1
snf1lk	CHIKV	1.220258738689978	0.6781525084190837
snrk	CHIKV	-0.3906289649881783	1
socs5	CHIKV	-0.14950862337400822	1
sphk1	CHIKV	0.013497859958889568	1
sphk2	CHIKV	0.10423627223479207	1
src	CHIKV	-0.05154652053476845	1
srms	CHIKV	-0.022287868396358178	1
srpk1	CHIKV	-0.180458947599651	1
srpk2	CHIKV	-0.006070886297932253	1
sstk	CHIKV	-0.20316161742492336	1
stk10	CHIKV	-0.5921476142231789	1
stk11	CHIKV	-0.24618491189645642	1
stk16	CHIKV	-0.5271265986754012	1
stk17a	CHIKV	-0.47114514496298143	1
stk17b	CHIKV	-0.052538240368038044	1
stk19	CHIKV	-0.15926281220437416	1
stk22b	CHIKV	-0.23504935473806837	1
stk22c	CHIKV	0.5778108764043423	1
stk22d	CHIKV	0.3688769636586136	1
stk23	CHIKV	0.20172716703768878	1
stk24	CHIKV	0.0408933998208127	1
stk25	CHIKV	0.2547197491252059	1
stk29	CHIKV	0.9060320732913161	0.8531728887905706
stk3	CHIKV	-0.3641744042956207	1
stk31	CHIKV	-0.712604260407397	1
stk32a	CHIKV	0.28733945954162204	1
stk32b	CHIKV	0.5180595294171828	1
stk32c	CHIKV	-0.01596239704993912	1
stk33	CHIKV	-0.6340726640132449	1
stk35	CHIKV	-0.31983373058345277	1
stk36	CHIKV	0.3216353812559549	1
stk38	CHIKV	-0.15269868116024402	1
stk38l	CHIKV	0.41942541695441715	1
stk39	CHIKV	-0.029416043961253288	1
stk4	CHIKV	0.3375335069280994	1
stk6	CHIKV	0.14536610006629003	1
styk1	CHIKV	-1.059484494812689	1
syk	CHIKV	0.4459463875434562	1
taf1	CHIKV	0.0011859358779183551	1
taf1l	CHIKV	0.09332338133412842	1
tao1	CHIKV	-0.28072282535241116	1
tbk1	CHIKV	-0.5425073966890496	1
tec	CHIKV	0.37526406499093207	1
tek	CHIKV	0.2266863442500152	1
tesk1	CHIKV	-0.40050482398872206	1
tesk2	CHIKV	0.07294100958678258	1
tex14	CHIKV	0.03442501822056729	1
tgfbr1	CHIKV	0.18800131620236163	1
tgfbr2	CHIKV	-0.11482495360441959	1
thnsl1	CHIKV	-0.18460587942303214	1
tie	CHIKV	0.10478925862839289	1
tjp2	CHIKV	-0.4336532966580539	1
tk1	CHIKV	0.056651277133022745	1
tk2	CHIKV	-0.04823104172493479	1
tlk1	CHIKV	-0.1314965210706333	1
tlk2	CHIKV	0.10149865257137823	1
tlr1	CHIKV	-0.10264638666083331	1
tlr3	CHIKV	-0.18346526678439518	1
tlr4	CHIKV	0.4457602595848832	1
tnfrsf10a	CHIKV	-0.12134005961581869	1
tnk1	CHIKV	-0.7818087368013273	1
tnni3k	CHIKV	0.33931392473686345	1
topk	CHIKV	0.5833360540787218	1
tp53rk	CHIKV	-0.6524410409375075	1
tpk1	CHIKV	-0.8460027187371775	1
trib1	CHIKV	0.903056768355654	0.8556349495747161
trib2	CHIKV	-0.924041536261203	1
trib3	CHIKV	1.3070649778511527	0.649370674189483
trio	CHIKV	-0.09419202108775912	1
trpm6	CHIKV	0.2210652802089611	1
trpm7	CHIKV	-0.23455383330875373	1
tsks	CHIKV	-0.7573578468459615	1
ttbk1	CHIKV	-0.5976879160680867	1
ttbk2	CHIKV	-0.7042110261322858	1
ttk	CHIKV	-0.5462257912120425	1
ttn	CHIKV	-0.33806147214789234	1
txk	CHIKV	-0.2408524444310077	1
txndc3	CHIKV	-0.06814334345763338	1
tyk2	CHIKV	0.6862830040600131	1
tyro3	CHIKV	-0.43683366975073395	1
uck1	CHIKV	-0.17053043585556749	1
ugp2	CHIKV	-0.6534260058780994	1
ulk1	CHIKV	-0.03390021895286508	1
ulk2	CHIKV	-0.1451005512381683	1
ump-cmpk	CHIKV	-1.0948748477746924	1
vrk1	CHIKV	-0.05208902066898209	1
vrk2	CHIKV	0.24600268426492375	1
vrk3	CHIKV	0.28476758874598895	1
wee1	CHIKV	-1.0052940398144712	1
wif1	CHIKV	-0.46713398200777945	1
xylb	CHIKV	-0.26622950231873355	1
yes1	CHIKV	-0.09998965525515069	1
ywhah	CHIKV	-0.5060549970564693	1
ywhaq	CHIKV	-0.48946566458557256	1
zak	CHIKV	-0.20051480037631134	1
zap70	CHIKV	-0.4658468312936955	1
aak1	DENV	-0.1940658435709786	1
abl1	DENV	0.29956143603875673	1
abl2	DENV	0.16187937179538212	1
acvr1	DENV	-0.6289931712911419	0.8232772732775201
acvr1b	DENV	-0.27174126358824546	1
acvr1c	DENV	0.3013428374627749	1
acvr2	DENV	-0.16848973864070604	1
acvr2b	DENV	0.43129061010103276	1
acvrl1	DENV	0.005514979617224055	1
adam9	DENV	-0.48611022593941566	0.990202120357071
adck1	DENV	-0.7631934429215294	0.6616316028040193
adck2	DENV	-0.2479163125430721	1
adck4	DENV	-0.40930300252680973	1
adck5	DENV	0.24637289985262467	1
adk	DENV	0.11079395265646041	1
adra1a	DENV	-0.05275019055683943	1
adra1b	DENV	-0.5837652358051809	0.8797693148837755
adrb2	DENV	-0.14238372188512996	1
adrbk1	DENV	0.0017092288811395191	1
adrbk2	DENV	0.3345973875787181	1
agtr2	DENV	0.21591412053200185	1
ak1	DENV	-0.07932176095011771	1
ak2	DENV	0.4396476560497782	1
ak3	DENV	0.5605052916843216	1
ak3l1	DENV	0.01931725514344189	1
ak5	DENV	0.3995438117871824	1
ak7	DENV	0.09321831814046569	1
akap1	DENV	-0.3984020951550435	1
akap11	DENV	0.03696454936263026	1
akap13	DENV	0.7268272288087796	1
akap3	DENV	0.6954633754377763	1
akap4	DENV	0.9799869538877659	1
akap5	DENV	0.15725525555648115	1
akap6	DENV	0.10649100078477705	1
akap7	DENV	-0.2249891007781491	1
akap8	DENV	0.31394346832807773	1
akt1	DENV	0.09644140753818216	1
akt2	DENV	0.6645897795690437	1
akt3	DENV	0.6331771849911345	1
alk	DENV	-0.1984237423832326	1
als2cr2	DENV	0.29801715683271707	1
als2cr7	DENV	-0.44393470405890306	1
amhr2	DENV	-0.32986966119842476	1
angpt4	DENV	-0.1379135701717937	1
ankk1	DENV	-0.10261016502589987	1
apeg1	DENV	-0.4500835355468685	1
appl	DENV	0.07471731380447895	1
araf1	DENV	0.42207435631520235	1
ark5	DENV	0.21327434418212765	1
ask	DENV	-0.3293206050670354	1
atm	DENV	0.10247252076103053	1
atr	DENV	0.28786123886518294	1
aurkb	DENV	-0.1768548251883098	1
aurkc	DENV	-0.19509503344244467	1
avpr1a	DENV	0.2634482057716366	1
avpr1b	DENV	-0.01465455487253215	1
axl	DENV	-0.012849448481082455	1
azu1	DENV	0.7789106199637073	1
bckdk	DENV	0.19854444125473408	1
bcr	DENV	0.12484100186515279	1
bdkrb2	DENV	0.2949424994991226	1
blk	DENV	0.6529155921940404	1
bmp2k	DENV	0.0281718068923251	1
bmpr1a	DENV	-0.07664750699071149	1
bmpr1b	DENV	0.21851898077865614	1
bmpr2	DENV	-0.13941164339170511	1
bmx	DENV	-0.07560972292799797	1
braf	DENV	0.18308173728681143	1
brd2	DENV	-0.4970988506583184	0.9811609497068949
brdt	DENV	0.5779523788007705	1
btk	DENV	0.3850361798841699	1
bub1	DENV	-0.024146383376682637	1
bub1b	DENV	0.08993153325792967	1
c14orf20	DENV	0.5495486476866958	1
c9orf12	DENV	0.30411350668367665	1
c9orf96	DENV	0.151403312370345	1
c9orf98	DENV	-0.1437993963188854	1
calm3	DENV	0.10658664977269104	1
camk1	DENV	-0.03887854547441669	1
camk1d	DENV	0.1119478151419133	1
camk1g	DENV	0.7148980815779822	1
camk2a	DENV	0.007157213587730795	1
camk2b	DENV	0.09778393066744064	1
camk2d	DENV	-0.10821542886483615	1
camk2g	DENV	0.06484665798942106	1
camk4	DENV	0.5734253247602703	1
camkk1	DENV	-0.27354580782769916	1
camkk2	DENV	-0.8476695734832427	0.5639129558162527
card10	DENV	-0.03593944816086846	1
card14	DENV	0.2537884339065157	1
carkl	DENV	0.20161722887494038	1
cask	DENV	-0.24892573758228706	1
ccl2	DENV	-0.23825016953590286	1
ccrk	DENV	-0.10798163804923334	1
cd4	DENV	-0.42756492409576735	1
cd7	DENV	0.7109206557271572	1
cdadc1	DENV	-0.32070067239617406	1
cdc2	DENV	-0.18853928888295268	1
cdc2l2	DENV	-0.08672205331765212	1
cdc2l5	DENV	-0.3775092140139508	1
cdc42bpa	DENV	0.023722878812350204	1
cdc42bpb	DENV	-0.17729933184588575	1
cdc7	DENV	0.27474773670230884	1
cdk10	DENV	0.20610150146233852	1
cdk11	DENV	0.3800612290972162	1
cdk2	DENV	0.4958484301624795	1
cdk3	DENV	0.27402381534883485	1
cdk4	DENV	-0.5709235130456147	0.8955620417672188
cdk5	DENV	-0.8475484805186126	0.5640582521636807
cdk5r1	DENV	0.39680723140336727	1
cdk5r2	DENV	-1.5052609890674096	0.00616989441591808
cdk6	DENV	0.7001584556341821	1
cdk7	DENV	-0.15955688642913204	1
cdk8	DENV	-0.25519543182874443	1
cdk9	DENV	-0.2816599553891239	1
cdkl1	DENV	-0.10396848314554391	1
cdkl2	DENV	-0.1725836926973732	1
cdkl3	DENV	-0.09457293011121881	1
cdkl5	DENV	-0.20015370275521924	1
cdkn1a	DENV	-0.09238262405116371	1
cdkn1b	DENV	-0.3538496591265656	1
cdkn1c	DENV	-0.5993163862606696	0.860431771595388
cdkn2b	DENV	0.20516089271330987	1
cdkn2c	DENV	-0.5785392009570784	0.8861962828681106
cdkn2d	DENV	-0.7141507462459844	0.7185043408997622
cdkn3	DENV	-0.4382693222479547	1
cerk	DENV	-0.40865696945227925	1
chek1	DENV	0.02204254718326582	1
chek2	DENV	0.1477987327289468	1
chka	DENV	0.3767608324344904	1
chkb	DENV	-0.10438992879923872	1
chrm1	DENV	0.6048762277660645	1
chuk	DENV	-0.10905961295751004	1
cit	DENV	-0.41625558146779607	1
ckb	DENV	-0.06920777850600046	1
ckm	DENV	-0.03844129657992377	1
ckmt1	DENV	0.15316053792047518	1
ckmt2	DENV	-0.05170222179433269	1
cks1b	DENV	0.2841511026406097	1
cks2	DENV	-0.15550301159134303	1
clk1	DENV	0.24183381683171062	1
clk2	DENV	-0.10083437124744103	1
clk3	DENV	0.28138557779095896	1
clk4	DENV	-0.2021831522135174	1
cnksr1	DENV	-0.18343199431974005	1
coasy	DENV	-0.16734998045510913	1
col4a3bp	DENV	0.0649507387702477	1
crk7	DENV	-0.8100504591325824	0.6081501938408286
csf1r	DENV	-0.41492023751932827	1
csk	DENV	0.25132185132793333	1
csnk1a1	DENV	-0.21426384733545345	1
csnk1a1l	DENV	-0.02487288842391709	1
csnk1d	DENV	-0.5288189562235475	0.9457077183192631
csnk1e	DENV	0.38936733787399225	1
csnk1g1	DENV	-0.08380091601662562	1
csnk1g2	DENV	-0.26265411603788746	1
csnk1g3	DENV	0.08733810677495657	1
csnk2a1	DENV	0.3798536916438435	1
csnk2a2	DENV	-0.020962833341568104	1
csnk2b	DENV	-0.8195387871015177	0.5971425880073598
dapk1	DENV	-0.41383552564268034	1
dapk2	DENV	0.4415800866730066	1
dapk3	DENV	0.3588493899025209	1
dcamkl1	DENV	0.15044338935469903	1
dck	DENV	0.11975989504903728	1
ddr1	DENV	-0.16029654806040342	1
ddr2	DENV	-0.12566533970974983	1
dgka	DENV	0.1367446661346777	1
dgkb	DENV	0.3630084651280081	1
dgkd	DENV	-0.5248387192847852	0.9503140648081988
dgke	DENV	0.023417711741819586	1
dgkg	DENV	-0.08831218692758142	1
dgki	DENV	0.3611818054404787	1
dgkq	DENV	-0.7388515910353279	0.6895384078705
dgkz	DENV	-0.028054492613385912	1
dguok	DENV	0.11837682254568908	1
dkfzp434c131	DENV	-0.8319142710557768	0.5826717615843945
dkfzp586b1621	DENV	0.058331054464387175	1
dkfzp761p0423	DENV	-2.9035085882039846e-4	1
dlg1	DENV	0.1230560423638753	1
dlg2	DENV	-0.35787778999779335	1
dlg3	DENV	0.11624720224015123	1
dlg4	DENV	0.2721200109613309	1
dmpk	DENV	-0.9015493878251081	0.49697941243264254
dnajc3	DENV	0.0973563240991778	1
dok1	DENV	-0.13771627753502674	1
dtymk	DENV	0.06407884116504113	1
dusp1	DENV	0.021973209661647605	1
dusp10	DENV	-0.2231068360216798	1
dusp2	DENV	-0.05625566226308022	1
dusp22	DENV	-0.12606690727273598	1
dusp4	DENV	0.26789526601730196	1
dusp5	DENV	0.37140151306593033	1
dusp6	DENV	0.6032047872179318	1
dusp8	DENV	-0.1402955012260398	1
dyrk1a	DENV	0.253231248871744	1
dyrk1b	DENV	-0.13695551835929112	1
dyrk2	DENV	-0.17264732592969512	1
dyrk3	DENV	-0.3251944364528425	1
dyrk4	DENV	-0.4917249178008074	0.9856381955842587
eef2k	DENV	-0.6962692086418061	0.73994359399199094
egfr	DENV	0.04229527840132383	1
eif2ak3	DENV	-0.03120085765716099	1
eif2ak4	DENV	-0.11128986370325551	1
epha1	DENV	0.261023074439791	1
epha2	DENV	0.616047485305044	1
epha3	DENV	-0.8345956849406008	0.5795363468370736
epha4	DENV	0.5138449878248373	1
epha5	DENV	-0.20642005729631946	1
epha7	DENV	0.3458223687013909	1
epha8	DENV	-0.30422791772003843	1
ephb1	DENV	0.1931125242868533	1
ephb2	DENV	-0.21213146258753024	1
ephb3	DENV	0.17034947784088741	1
ephb4	DENV	0.1316463930956465	1
ephb6	DENV	0.49991766011303146	1
erbb2	DENV	-0.655847239056233	0.789669420165832
erbb3	DENV	-0.22973784077633408	1
erbb4	DENV	-0.9207718100604197	0.47185684403421996
erk8	DENV	-0.034790188825730074	1
ern1	DENV	-0.03316085657740221	1
evi1	DENV	-0.1884079045408602	1
fastk	DENV	0.34905265478347247	1
fer	DENV	-0.06354495578526267	1
fes	DENV	-0.32503290123446743	1
fgfr1	DENV	0.20729636413508562	1
fgfr2	DENV	-0.5872363704878482	0.8755005198750859
fgfr3	DENV	-0.8845916151526412	0.5185975418822557
fgfr4	DENV	0.5058521592515702	1
fgr	DENV	-0.13304587812640156	1
flj10074	DENV	0.07949654335340581	1
flj10842	DENV	0.4536758251161851	1
flj12476	DENV	0.32266935757214343	1
flj13052	DENV	0.12643130797625712	1
flj23074	DENV	0.19285834596566745	1
flj25006	DENV	-0.6839506502125318	0.7549623318233551
flj32685	DENV	0.43745649772725925	1
flj34389	DENV	-0.06648122313384779	1
flt1	DENV	-0.42718120461927556	1
flt3	DENV	-0.6055667457609417	0.852633717739131
flt4	DENV	-0.15981998947332382	1
fn3k	DENV	0.11165940285862742	1
fn3krp	DENV	0.5053457574140229	1
frap1	DENV	-0.9459354169542702	0.4381635132043688
frk	DENV	-0.0558622114321076	1
fuk	DENV	-0.17662340459417739	1
fyn	DENV	-0.17445939735139862	1
gak	DENV	-0.12665098649202924	1
galk1	DENV	0.3550728906576325	1
galk2	DENV	-0.35019562241279895	1
gck	DENV	-0.6848525290307794	0.7538627647267107
gfra2	DENV	-0.19955638539281773	1
gk	DENV	-0.4178256046934833	1
gk2	DENV	0.06975011408017752	1
gne	DENV	-0.4007061145027027	1
grk1	DENV	0.2027168935757564	1
grk4	DENV	-0.03881202598448423	1
grk5	DENV	0.1834345904672612	1
grk6	DENV	-0.17991956354304345	1
grk7	DENV	0.6873173586937431	1
gsg2	DENV	-0.09513411689200531	1
gsk3a	DENV	0.6168519356566268	1
gsk3b	DENV	0.5770179073154678	1
gucy2c	DENV	0.3135925308138203	1
gucy2d	DENV	0.26674470593505106	1
gucy2f	DENV	-0.18848954075268043	1
guk1	DENV	-0.003648719048795577	1
hak	DENV	0.058075180528956195	1
hck	DENV	-0.8175598700242811	0.5994565634151884
hipk1	DENV	-0.03212543146371779	1
hipk2	DENV	0.1969708738245673	1
hipk3	DENV	0.13908978189756185	1
hipk4	DENV	0.25514092106573727	1
hk1	DENV	0.23435604487457645	1
hk2	DENV	-0.09989454444241962	1
hk3	DENV	0.05600379530685151	1
hri	DENV	0.43434172635841917	1
hsmdpkin	DENV	0.32688376898580324	1
hspb8	DENV	-0.37811656507290003	1
hunk	DENV	0.10877277415624093	1
ick	DENV	-0.2733804827110918	1
igf1r	DENV	0.22030631843635048	1
ihpk1	DENV	-0.07463557382318882	1
ihpk2	DENV	0.1150822614791607	1
ihpk3	DENV	0.8749041007241477	1
ikbkap	DENV	-0.6866343900864776	0.7516903267583318
ikbkb	DENV	-0.034700154197349765	1
ikbke	DENV	-0.30622600091451874	1
il2	DENV	-0.45874162197147905	1
ilk	DENV	0.2531403923257348	1
ilkap	DENV	-0.778216258344127	0.6445347564873296
insr	DENV	-0.754725420856857	0.6712883553559006
insrr	DENV	0.09410235563784643	1
ipmk	DENV	0.41727135197521686	1
irak1	DENV	-0.0820386561130333	1
irak2	DENV	-0.1420798984948099	1
irak3	DENV	-0.14602061381863723	1
itk	DENV	0.3233516730615612	1
itpk1	DENV	-0.5008618363090833	0.9770182104976131
itpka	DENV	-0.25581108031143884	1
itpkb	DENV	-0.3283808191903617	1
itpkc	DENV	0.20420281281286734	1
jak1	DENV	0.5385014611688907	1
jak2	DENV	0.3593681156354921	1
jak3	DENV	-0.43310795358849236	1
jik	DENV	0.30838176116943905	1
kdr	DENV	0.16865792261473325	1
khk	DENV	0.6024501153859644	1
kiaa0999	DENV	0.01022755970412927	1
kiaa1361	DENV	-0.6025441126133442	0.8564048057976094
kiaa1639	DENV	0.11406576640426633	1
kiaa1765	DENV	0.24472108327145783	1
kiaa1804	DENV	0.22401445050242058	1
kiaa1811	DENV	-0.3296828731550946	1
kif13b	DENV	0.021770175252473458	1
kit	DENV	0.42750244087912725	1
ksr2	DENV	-0.15515499488320697	1
lak	DENV	-0.09142458385754677	1
lats1	DENV	0.41404359142507974	1
lats2	DENV	-0.0017734088857103217	1
lck	DENV	-0.07047233054426277	1
lcp2	DENV	-0.44984961840989474	1
lim	DENV	0.02720465964559056	1
limk1	DENV	0.326413293046981	1
limk2	DENV	0.5856458673541667	1
lmtk2	DENV	0.07406997757016871	1
lmtk3	DENV	0.1574204499840408	1
lrrk1	DENV	-0.053139498121444445	1
ltk	DENV	0.25618541471227807	1
lyk5	DENV	0.3486730665608246	1
lyn	DENV	-0.4710419194335306	1
magi-3	DENV	-0.24533006690552753	1
mak	DENV	0.4078537756679679	1
malt1	DENV	-0.18707063427931528	1
map2k1	DENV	-0.09584690402145885	1
map2k1ip1	DENV	-1.0625230015613585	0.2760854595787841
map2k2	DENV	0.6064611035520419	1
map2k3	DENV	-0.13084230940788963	1
map2k4	DENV	0.2141300760849612	1
map2k5	DENV	0.24939992467470218	1
map2k6	DENV	-0.5870701549323813	0.8757049314575827
map2k7	DENV	-0.3840014575681469	1
map3k1	DENV	0.39639822891507426	1
map3k10	DENV	0.05971430000845389	1
map3k11	DENV	-0.29288110934150463	1
map3k12	DENV	0.08942072688218869	1
map3k13	DENV	0.37363861602155196	1
map3k14	DENV	0.277764987570362	1
map3k2	DENV	-0.06687935271051536	1
map3k3	DENV	-0.6023943633459847	0.856591635507445
map3k4	DENV	0.3922389675365181	1
map3k5	DENV	0.02719563031007122	1
map3k6	DENV	0.14909296063597202	1
map3k7	DENV	-0.7264369754470285	0.7039517764357072
map3k8	DENV	0.29583161680639963	1
map3k9	DENV	-0.21199998024490507	1
map4k1	DENV	0.3980560571412372	1
map4k2	DENV	-0.2587253477583834	1
map4k3	DENV	-0.3471021671937553	1
map4k4	DENV	0.15777208506278959	1
map4k5	DENV	0.23194053022110295	1
mapk1	DENV	-0.14042899251000132	1
mapk10	DENV	-0.3145841070497942	1
mapk11	DENV	0.4148473028146093	1
mapk12	DENV	-0.1949149393981494	1
mapk13	DENV	-0.40616135701455475	1
mapk14	DENV	0.14565873787405226	1
mapk3	DENV	-0.33281809198747814	1
mapk4	DENV	0.3823523819451103	1
mapk6	DENV	-0.05286441222295915	1
mapk7	DENV	0.1915048178011537	1
mapk8	DENV	-0.21728519133198693	1
mapk8ip1	DENV	0.2947626013091766	1
mapk8ip2	DENV	0.08896130711732084	1
mapk8ip3	DENV	0.07007871419809254	1
mapk9	DENV	-0.10094352242891991	1
mapkapk2	DENV	-0.5912707531563128	0.8704696390576877
mapkapk3	DENV	0.0422800767889894	1
mapkapk5	DENV	-0.2381576108269869	1
march4	DENV	-0.1179645380943769	1
mark1	DENV	-0.1395524973062261	1
mark2	DENV	0.1844628217226984	1
mark3	DENV	-0.3881147000091102	1
mark4	DENV	0.48265045106912735	1
mast2	DENV	-0.6140097177390604	0.8420730517930026
mast3	DENV	0.326364051028219	1
mastl	DENV	-0.18031959452968055	1
matk	DENV	0.2445259203214745	1
melk	DENV	-0.35083910636951454	1
mertk	DENV	0.11207885988270341	1
met	DENV	0.7167626378602358	1
mgc42105	DENV	0.39887823413192164	1
mgc45428	DENV	0.16495920518834362	1
mgc4796	DENV	0.011914933240508928	1
mgc8407	DENV	-0.32466648599245085	1
midori	DENV	-0.16003623384755758	1
mink	DENV	-0.2371272856364196	1
mknk1	DENV	0.04400606993716825	1
mknk2	DENV	0.4611598602539377	1
mos	DENV	0.2736230095650373	1
mpp1	DENV	-0.7543414365022916	0.6717262429602919
mpp2	DENV	0.14646070822789414	1
mpp3	DENV	-0.08442789199252998	1
mpzl1	DENV	0.10229669057984205	1
mrc2	DENV	0.4443151789755374	1
mst1r	DENV	0.33190956444331277	1
musk	DENV	-0.021904316935684346	1
mvd	DENV	0.08081237627184475	1
mvk	DENV	0.09782293585496309	1
mylk	DENV	0.3631695872506038	1
mylk2	DENV	0.3403667581063974	1
myo3a	DENV	0.4612837443505677	1
myo3b	DENV	0.726199232450334	1
nagk	DENV	-0.436877044476067	1
nek1	DENV	-0.07826283296411955	1
nek11	DENV	0.3458901547358988	1
nek2	DENV	-0.7849027613558713	0.6369340648446395
nek3	DENV	0.2885098594562947	1
nek4	DENV	-0.6656131118423659	0.7775676577920082
nek6	DENV	0.25193642815978495	1
nek7	DENV	0.11163338586130642	1
nek8	DENV	-0.1150572697512035	1
nek9	DENV	0.2089404023036369	1
nlk	DENV	-0.11450688371071878	1
nme1	DENV	0.2412128326721494	1
nme2	DENV	0.05212469299153748	1
nme3	DENV	0.29381154771414364	1
nme4	DENV	-0.04740742825002464	1
nme5	DENV	0.14456141468784556	1
nme6	DENV	0.14343080706891229	1
nme7	DENV	0.11626633068726039	1
npr1	DENV	0.13740491185110063	1
npr2	DENV	0.6344565382725263	1
nrbp	DENV	0.7582085812206617	1
ntrk1	DENV	-0.40196835576349255	1
ntrk2	DENV	0.2682510224922657	1
ntrk3	DENV	-0.15890067064525132	1
nyd-sp25	DENV	-0.44808431854053593	1
osr1	DENV	0.21643603355429844	1
pace-1	DENV	0.04522138172661576	1
pacsin1	DENV	0.3804955982699624	1
pak1	DENV	0.1660196805671018	1
pak2	DENV	0.1416622442272206	1
pak3	DENV	-0.35543737355137944	1
pak4	DENV	0.25850108010678996	1
pak6	DENV	0.28123995692007564	1
pak7	DENV	-0.2567779304892959	1
pank1	DENV	0.2772029726760123	1
pank3	DENV	0.1278159080355566	1
pank4	DENV	0.6847635833599989	1
papss1	DENV	-0.005644962208695642	1
papss2	DENV	-0.42162037669085395	1
pask	DENV	0.01686207046115297	1
pck1	DENV	-0.8418719999273239	0.5708693158673376
pck2	DENV	0.03234295265836683	1
pctk1	DENV	-0.06354145819809177	1
pctk2	DENV	0.036289375674035694	1
pctk3	DENV	0.45792347865040184	1
pdgfra	DENV	0.538068767889491	1
pdgfrb	DENV	0.07370000503769175	1
pdk1	DENV	0.12288624436859531	1
pdk2	DENV	-0.41352204647966295	1
pdk3	DENV	0.37689162893583805	1
pdk4	DENV	0.43589010667436734	1
pdpk1	DENV	-0.08793216403772443	1
pdxk	DENV	0.5429547740184834	1
pfkfb1	DENV	0.10286240402218813	1
pfkfb2	DENV	0.1027855361019717	1
pfkfb3	DENV	-0.34180655778659363	1
pfkfb4	DENV	0.1238571377124803	1
pfkl	DENV	0.09218707681735192	1
pfkm	DENV	0.3072924109484512	1
pfkp	DENV	-0.23423948172948889	1
pftk1	DENV	0.013490147964810115	1
pgk1	DENV	-0.31382675989375286	1
pgk2	DENV	-0.2613909882138075	1
phka1	DENV	-0.5995230379795481	0.8601739494280018
phka2	DENV	0.37456483539669966	1
phkg1	DENV	-0.2429437305105212	1
phkg2	DENV	-0.31912810007465797	1
pi4k2b	DENV	-0.12996929541525423	1
pi4kii	DENV	-0.22004648644042163	1
pik3c2a	DENV	0.029926666552350684	1
pik3c2b	DENV	0.11821010927587626	1
pik3c2g	DENV	-0.10080173665745837	1
pik3ca	DENV	-0.008597512064061766	1
pik3cb	DENV	0.3776570066888086	1
pik3cg	DENV	-0.22814900638490854	1
pik3r1	DENV	0.35644039811069533	1
pik3r2	DENV	-0.11179741762644589	1
pik3r3	DENV	-0.6112113675271627	0.84558340210101135
pik3r4	DENV	-0.0845867412392898	1
pik4ca	DENV	-0.4791214846397218	0.995882946720451
pik4cb	DENV	0.3673064758463982	1
pim1	DENV	-0.2014649464286687	1
pim2	DENV	0.2578856975923082	1
pink1	DENV	-0.2587638571356037	1
pip5k1a	DENV	-0.1660470950057486	1
pip5k2a	DENV	0.39301009952215626	1
pip5k2b	DENV	0.14893098899220497	1
pip5k2c	DENV	0.09278282168312177	1
pip5kl1	DENV	0.404447750947673	1
pitpnm3	DENV	0.06174212386612056	1
pkia	DENV	0.5795344163281534	1
pkib	DENV	0.6407013851893184	1
pklr	DENV	-0.22539747970950927	1
pkm2	DENV	-0.22766133380884168	1
pkmyt1	DENV	-0.3191532029478088	1
pkn3	DENV	-0.6285292190781478	0.8238592714801969
plk1	DENV	-0.2484641759749175	1
plk2	DENV	-0.37721062514240267	1
plk3	DENV	0.10378040727887267	1
plk4	DENV	-0.0360926842194154	1
pmvk	DENV	-0.5496976801724587	0.9212180931240237
pnkp	DENV	0.2936850351919353	1
ppp1r1b	DENV	-0.07997639226044378	1
ppp2ca	DENV	0.6320649847359259	1
ppp2cb	DENV	0.25850478457564774	1
ppp4c	DENV	0.04393735842759628	1
prkaa1	DENV	0.35783150221241644	1
prkaa2	DENV	-0.6692655077945391	0.7730416488139804
prkaca	DENV	-0.034649464287859574	1
prkacb	DENV	-0.362726155449665	1
prkacg	DENV	0.8852939765802121	1
prkag1	DENV	0.41002036485307614	1
prkag3	DENV	0.17149693767580418	1
prkar1a	DENV	0.2288134474652067	1
prkar2a	DENV	0.5055255986795409	1
prkar2b	DENV	0.17273110653831775	1
prkca	DENV	0.3305893553015347	1
prkcabp	DENV	0.12054217369926135	1
prkcb1	DENV	0.04713838448009175	1
prkcd	DENV	0.6713949854014876	1
prkce	DENV	0.49141485338038465	1
prkcg	DENV	0.0108703703421883	1
prkch	DENV	-0.686496839748875	0.7518580275872015
prkci	DENV	-0.3446680199785754	1
prkcm	DENV	-0.19348773844355324	1
prkcn	DENV	0.1855948494246961	1
prkcq	DENV	-0.8642495669087923	0.5438415222823395
prkcsh	DENV	0.1329709342544878	1
prkcz	DENV	0.04975399335440511	1
prkd2	DENV	0.1765356390074775	1
prkdc	DENV	-0.248099682161892	1
prkg1	DENV	0.12318403084401862	1
prkg2	DENV	-0.37430563205758965	1
prkr	DENV	0.2843575358217537	1
prkra	DENV	-1.0367968758875041	0.3116785889325141
prkwnk1	DENV	0.8812204472286167	1
prkwnk2	DENV	-0.30251635087204903	1
prkwnk3	DENV	-0.1388279905105596	1
prkx	DENV	-0.45488854480531976	1
prky	DENV	-0.5576997376660248	0.9116156471189859
prpf4b	DENV	0.7905969001284529	1
prps1	DENV	-0.20263701740956785	1
prps1l1	DENV	0.09062896911090548	1
prps2	DENV	-0.3299144594109116	1
prpsap1	DENV	-0.18241653950504877	1
prpsap2	DENV	0.2541115897144601	1
pskh1	DENV	0.002830873718270975	1
pskh2	DENV	-0.31600372977895874	1
ptk2	DENV	-0.43552993523900857	1
ptk2b	DENV	0.05724192405473979	1
ptk6	DENV	0.3622179659746255	1
ptk7	DENV	-0.33274225508019256	1
ptk9	DENV	-0.05996526306303243	1
ptk9l	DENV	0.350511794765946	1
ptpn5	DENV	-0.24421482282260998	1
ptprg	DENV	0.4982198696290332	1
ptprj	DENV	0.1724095502261448	1
ptprr	DENV	-0.9639059049431679	0.4135402669990436
ptprt	DENV	-0.13738577341209196	1
pxk	DENV	-0.25530682616555844	1
rac1	DENV	-0.21718609872299613	1
raf1	DENV	-0.09041919053305011	1
rage	DENV	0.1319194131330367	1
rapgef3	DENV	0.09557149884188049	1
rapgef4	DENV	0.2841716749509263	1
rasgrf2	DENV	-0.14425037889420372	1
rbks	DENV	0.07200064961735758	1
ret	DENV	0.17291031514129135	1
rfk	DENV	0.22822409224824422	1
rfp	DENV	-0.39315319551651595	1
riok1	DENV	0.1638415110413616	1
riok3	DENV	0.03650307588705176	1
ripk1	DENV	0.5462853355206551	1
ripk2	DENV	-0.49646404848020237	0.9817859742258592
ripk3	DENV	0.6177432764219045	1
rnasel	DENV	0.008133625866268883	1
rock1	DENV	0.10410705326118361	1
rock2	DENV	-0.28338356135185255	1
ror1	DENV	0.018564436438098738	1
ror2	DENV	0.18184533296237568	1
ros1	DENV	-0.28322407399386246	1
rps6ka1	DENV	0.04554755375935272	1
rps6ka2	DENV	0.09425393210664518	1
rps6ka3	DENV	-0.5156980359550289	0.9606847689981757
rps6ka4	DENV	0.6258111988376636	1
rps6ka5	DENV	-0.6491330691661805	0.7980649202629138
rps6ka6	DENV	0.38511369230718845	1
rps6kb1	DENV	-0.3384540685856421	1
rps6kb2	DENV	-0.02285335438551348	1
rps6kl1	DENV	-0.2846856680579661	1
ryk	DENV	0.04331856621455493	1
scap1	DENV	-0.026355564582708334	1
scrambled	DENV	-1.2626188997020193	0.06856456671572217
scyl1	DENV	-0.5315940555081656	0.9424960831722048
sephs1	DENV	-0.2749768069322391	1
sephs2	DENV	0.11470607969709418	1
sgk	DENV	0.055838090941698594	1
sgk2	DENV	0.04833969733565462	1
sgkl	DENV	0.5374037115904429	1
shc1	DENV	-1.2372206644925712	0.0854068843022903
sik2	DENV	-0.7394057183308301	0.6888950660863499
slk	DENV	0.5402820137012893	1
smad7	DENV	0.30337517433796873	1
smg1	DENV	-0.19574940321308357	1
snark	DENV	0.17559276156932355	1
snf1lk	DENV	-0.15532252849707634	1
snrk	DENV	-0.290498964775727	1
socs5	DENV	0.20336258219948375	1
sphk1	DENV	0.35213501185858986	1
sphk2	DENV	-0.5462555199584314	0.9253486754926785
src	DENV	0.017665624633652018	1
srms	DENV	0.03961287337158484	1
srpk1	DENV	0.17420601496775534	1
srpk2	DENV	0.6013996806248798	1
sstk	DENV	0.009113883868653288	1
stk10	DENV	-0.01939319829037529	1
stk11	DENV	-0.1697071839190657	1
stk16	DENV	-0.3438737440066604	1
stk17a	DENV	-0.5757945468161179	0.8895716534511122
stk17b	DENV	0.18988775020939502	1
stk19	DENV	0.40122018531583103	1
stk22b	DENV	0.10236460159567622	1
stk22c	DENV	-0.25755971637716496	1
stk22d	DENV	-1.162214468779405	0.15237934877972076
stk23	DENV	-0.34512938280602795	1
stk24	DENV	0.011765810948374644	1
stk25	DENV	-1.1990785349227602	0.11589180615932974
stk29	DENV	-0.2872597213790074	1
stk3	DENV	0.012017753242392914	1
stk31	DENV	0.3081528014353991	1
stk32a	DENV	0.07511593146146826	1
stk32b	DENV	0.01826171927981355	1
stk32c	DENV	-0.6343085896640988	0.8166144890267628
stk33	DENV	-0.11452672218342513	1
stk35	DENV	0.23508616743798483	1
stk36	DENV	0.16999910358452172	1
stk38	DENV	0.0697820292416883	1
stk38l	DENV	-0.20586811084091183	1
stk39	DENV	0.38127195485615706	1
stk4	DENV	0.25601436581093334	1
stk6	DENV	0.032011069898250144	1
styk1	DENV	0.21528777457959183	1
syk	DENV	-0.016220060789563118	1
taf1	DENV	0.251585467958651	1
taf1l	DENV	-0.44163567961029676	1
tao1	DENV	0.2600276205804438	1
tbk1	DENV	-0.3807082026451979	1
tec	DENV	0.5933168033848076	1
tek	DENV	0.037414266169747995	1
tesk1	DENV	0.3654713610187505	1
tesk2	DENV	-0.4574024857599942	1
tex14	DENV	-0.4671502817295083	1
tgfbr1	DENV	-0.3655188085626518	1
tgfbr2	DENV	0.5574904422769239	1
thnsl1	DENV	0.14840612481784113	1
tie	DENV	0.2624419525511592	1
tjp2	DENV	-0.010406522402943036	1
tk1	DENV	0.16311782341181913	1
tk2	DENV	-1.265647875085085	0.06664547942548071
tlk1	DENV	0.6459269860340365	1
tlk2	DENV	0.17502391616504656	1
tlr1	DENV	0.5846773122545905	1
tlr3	DENV	0.39669855531333315	1
tlr4	DENV	1.1917352389747067	1
tnfrsf10a	DENV	0.48636669832947493	1
tnk1	DENV	0.10214604178502934	1
tnni3k	DENV	0.7622395758452681	1
topk	DENV	-0.43429907721735567	1
tp53rk	DENV	0.8241682524138919	1
tpk1	DENV	0.14030157727083212	1
trib1	DENV	0.05395305965385314	1
trib2	DENV	0.25142192412168296	1
trib3	DENV	-0.647119781177274	0.8005841064499505
trio	DENV	0.3481360510393366	1
trpm6	DENV	0.3083010030948349	1
trpm7	DENV	-1.4586430584770087	0.009320956162696993
tsks	DENV	0.23566348849845115	1
ttbk1	DENV	0.11008878049676517	1
ttbk2	DENV	0.5651035525535614	1
ttk	DENV	0.4197484513638219	1
ttn	DENV	0.678113851803311	1
txk	DENV	-0.1449960417307056	1
txndc3	DENV	0.17110559893339056	1
tyk2	DENV	0.002723219960303152	1
tyro3	DENV	-0.07564525582388351	1
uck1	DENV	0.5308299382116544	1
ugp2	DENV	0.5816403840075153	1
ulk1	DENV	-0.3028677897190492	1
ulk2	DENV	-0.045809620683077965	1
ump-cmpk	DENV	0.43188479422883275	1
vrk1	DENV	-0.2881172762155021	1
vrk2	DENV	0.4272217095804302	1
vrk3	DENV	0.22918527759666113	1
wee1	DENV	-0.388793551974571	1
wif1	DENV	-0.04536343265795241	1
xylb	DENV	0.03457214669322305	1
yes1	DENV	-0.2055113913981209	1
ywhah	DENV	-0.45778272070585846	1
ywhaq	DENV	0.6347034345882901	1
zak	DENV	0.49037457364281395	1
zap70	DENV	0.007621487104227977	1
aak1	HCV	-0.20210090635843914	1
abl1	HCV	0.3782564183173395	1
abl2	HCV	-0.1238481728642365	1
acvr1	HCV	-0.22484442871724164	1
acvr1b	HCV	0.1712966890439834	1
acvr1c	HCV	0.21105677554192454	1
acvr2	HCV	0.040279355291589464	1
acvr2b	HCV	0.23899383723491793	1
acvrl1	HCV	0.003643645801090958	1
adam9	HCV	-0.6644175340025028	0.4809408858579988
adck1	HCV	0.21251658964412581	1
adck2	HCV	0.2817779499687672	1
adck4	HCV	-0.1390512413598176	1
adck5	HCV	0.11575329254030055	1
adk	HCV	-0.35189577100313024	1
adra1a	HCV	-0.07001746501948901	1
adra1b	HCV	-0.5511422689518592	0.7252050654647292
adrb2	HCV	0.393794018218776	1
adrbk1	HCV	0.018931935287548496	1
adrbk2	HCV	0.24832669538646027	1
agtr2	HCV	0.41126855278548935	1
ak1	HCV	-0.34955397134176075	1
ak2	HCV	-0.04534286858025811	1
ak3	HCV	0.05959410945813913	1
ak3l1	HCV	-0.1409705238078442	1
ak5	HCV	0.2385187121865586	1
ak7	HCV	0.1896643692459642	1
akap1	HCV	0.313605759571279	1
akap11	HCV	0.07788792477341921	1
akap13	HCV	0.6863689353199761	1
akap3	HCV	0.2594772804150881	1
akap4	HCV	0.0775119439311032	1
akap5	HCV	0.14279453730409375	1
akap6	HCV	-0.2425322420898975	1
akap7	HCV	-0.28183435980037363	1
akap8	HCV	0.06482273871106295	1
akt1	HCV	0.42508968691432625	1
akt2	HCV	0.1701579902141559	1
akt3	HCV	-0.12008123084330392	1
alk	HCV	-0.4717302895239375	0.8771570810678281
als2cr2	HCV	0.25295732972843865	1
als2cr7	HCV	0.22275471920920958	1
amhr2	HCV	0.20194352704593524	1
angpt4	HCV	-0.37819362285043157	0.9936772752204903
ankk1	HCV	-0.32006073484363884	1
apeg1	HCV	-1.0700010653113023	0.02588864787615218
appl	HCV	1.1188038789116268	0.6267294887007197
araf1	HCV	-0.22392335448678846	1
ark5	HCV	0.3273165247474639	1
ask	HCV	0.12021912548211418	1
atm	HCV	0.22009246419532405	1
atr	HCV	0.2939201559752129	1
aurkb	HCV	0.12055093971233025	1
aurkc	HCV	-0.043913316782911924	1
avpr1a	HCV	0.38471050173204735	1
avpr1b	HCV	-0.13845899599345135	1
axl	HCV	-0.00451138993119461	1
azu1	HCV	0.30030970290654246	1
bckdk	HCV	-0.09052180630104491	1
bcr	HCV	0.14879153409316842	1
bdkrb2	HCV	0.4543319830092961	1
blk	HCV	-0.053829777406183554	1
bmp2k	HCV	0.13307320877455917	1
bmpr1a	HCV	0.3345026049445373	1
bmpr1b	HCV	0.4942539156879101	1
bmpr2	HCV	-0.004735342283159555	1
bmx	HCV	-0.4774573481420131	0.867192281147606
braf	HCV	0.1780133983811428	1
brd2	HCV	-0.088124646177697	1
brdt	HCV	0.753277402906346	1
btk	HCV	-0.11934258843836693	1
bub1	HCV	0.04295489647268477	1
bub1b	HCV	0.03826671669063392	1
c14orf20	HCV	-0.37307527888331204	0.9971004022085128
c9orf12	HCV	0.38218121433613483	1
c9orf96	HCV	0.012280591032718014	1
c9orf98	HCV	0.2441784833017645	1
calm3	HCV	0.18051652486061728	1
camk1	HCV	0.17509847728359315	1
camk1d	HCV	0.4033441414881617	1
camk1g	HCV	-0.9179079406376823	0.10216976554634152
camk2a	HCV	-0.09173086322540411	1
camk2b	HCV	-0.4222100455733731	0.9512590772217645
camk2d	HCV	-0.2197474220826219	1
camk2g	HCV	0.3629416966951178	1
camk4	HCV	0.7495540146867428	1
camkk1	HCV	-0.3693996156149636	0.9995586703932218
camkk2	HCV	-0.4797251547244964	0.8632464093905258
card10	HCV	-0.10658911781049143	1
card14	HCV	0.4516706926358815	1
carkl	HCV	-0.20322731576138287	1
cask	HCV	0.11281828025693626	1
ccl2	HCV	-0.5308665129618264	0.7673490307702246
ccrk	HCV	-0.6042114466240761	0.6109107995740065
cd4	HCV	0.9202092158707339	0.9332938971335978
cd7	HCV	0.07888197735302604	1
cdadc1	HCV	0.2817532683244429	1
cdc2	HCV	0.5578361627107515	1
cdc2l2	HCV	0.25963331782675453	1
cdc2l5	HCV	-0.4759136510728493	0.8698782380161285
cdc42bpa	HCV	-0.35076689893543167	1
cdc42bpb	HCV	0.15894527706489053	1
cdc7	HCV	0.008384223588376052	1
cdk10	HCV	0.546244492528156	1
cdk11	HCV	-0.25437046041583217	1
cdk2	HCV	0.02262436860141511	1
cdk3	HCV	0.40112772934622193	1
cdk4	HCV	-0.8015529954404254	0.23275063840811738
cdk5	HCV	-0.03533002192802445	1
cdk5r1	HCV	-1.3042820874364818	0.002597644395219706
cdk5r2	HCV	-0.0991589562558556	1
cdk6	HCV	0.4691469489905199	1
cdk7	HCV	0.16881774675687541	1
cdk8	HCV	0.1433181591744778	1
cdk9	HCV	-0.20134076024874303	1
cdkl1	HCV	0.09589177698666079	1
cdkl2	HCV	0.13815542432402053	1
cdkl3	HCV	0.12681758018001293	1
cdkl5	HCV	0.5067276555588655	1
cdkn1a	HCV	-0.4104420474405761	0.9662407322938796
cdkn1b	HCV	-0.2108592217059367	1
cdkn1c	HCV	-0.7979776873318873	0.23795820544871926
cdkn2b	HCV	0.42055200195285986	1
cdkn2c	HCV	0.28131639764041055	1
cdkn2d	HCV	-0.36737681220382357	1
cdkn3	HCV	-0.274882274272756	1
cerk	HCV	-0.1232991963083025	1
chek1	HCV	0.2758964276019836	1
chek2	HCV	-0.009339490528315859	1
chka	HCV	-0.7567970362196459	0.3030366162507008
chkb	HCV	0.18718866049279723	1
chrm1	HCV	0.45116355492741755	1
chuk	HCV	-0.01199234038618035	1
cit	HCV	-0.27388878425833113	1
ckb	HCV	0.3087177040673425	1
ckm	HCV	-0.0862909393085389	1
ckmt1	HCV	-0.07582495093719872	1
ckmt2	HCV	0.06188852341677183	1
cks1b	HCV	-0.31093917010689864	1
cks2	HCV	0.4056911497659144	1
clk1	HCV	0.279128475141415	1
clk2	HCV	0.477613124246563	1
clk3	HCV	0.19826552150269297	1
clk4	HCV	0.4535377481447882	1
cnksr1	HCV	0.029402967347746646	1
coasy	HCV	0.07490087051834347	1
col4a3bp	HCV	0.35587443501557003	1
crk7	HCV	-0.13669809691379795	1
csf1r	HCV	-0.17347988793713826	1
csk	HCV	0.2334418167760612	1
csnk1a1	HCV	-0.6207627368692796	0.5746846310336448
csnk1a1l	HCV	0.15006370831033794	1
csnk1d	HCV	0.15127281936230505	1
csnk1e	HCV	0.13230408619669917	1
csnk1g1	HCV	-0.20946355778642275	1
csnk1g2	HCV	-0.06147456475543244	1
csnk1g3	HCV	-0.0010075409618946036	1
csnk2a1	HCV	-0.591607248552098	0.6384709992428409
csnk2a2	HCV	0.4221583362344044	1
csnk2b	HCV	-0.4596074693540334	0.8971090431782083
dapk1	HCV	-0.1891025829206564	1
dapk2	HCV	0.19859261062477424	1
dapk3	HCV	0.3350378495297369	1
dcamkl1	HCV	0.5277317959832274	1
dck	HCV	0.16804821686747512	1
ddr1	HCV	-0.032430960747988784	1
ddr2	HCV	-0.20854275549644113	1
dgka	HCV	-0.10340982319006575	1
dgkb	HCV	0.22766104307238014	1
dgkd	HCV	-0.27652332673729346	1
dgke	HCV	-0.13469697340395487	1
dgkg	HCV	-0.08793148152789315	1
dgki	HCV	0.023849593029691342	1
dgkq	HCV	-0.52121296581381	0.7863263692499699
dgkz	HCV	-0.15210727172342842	1
dguok	HCV	0.3209632532518412	1
dkfzp434c131	HCV	-0.009162749309116806	1
dkfzp586b1621	HCV	-0.1109074296793667	1
dkfzp761p0423	HCV	0.18130143446899022	1
dlg1	HCV	-0.2687220891186823	1
dlg2	HCV	0.5893254165523784	1
dlg3	HCV	-0.26684430375051643	1
dlg4	HCV	-0.2962670648481021	1
dmpk	HCV	-0.43041733068842697	0.9408105104150143
dnajc3	HCV	0.6916385759297163	1
dok1	HCV	0.19292855760304067	1
dtymk	HCV	0.2759613613448333	1
dusp1	HCV	-0.1310932090055141	1
dusp10	HCV	0.3410618887382217	1
dusp2	HCV	0.15701483817621606	1
dusp22	HCV	-0.2734838110892661	1
dusp4	HCV	0.10436976956332984	1
dusp5	HCV	0.43068430301054267	1
dusp6	HCV	0.1910225694713861	1
dusp8	HCV	-0.6865554245968924	0.4348933321989286
dyrk1a	HCV	0.10067224917506787	1
dyrk1b	HCV	-0.1535311173416137	1
dyrk2	HCV	-0.5734823822475059	0.6776832578110793
dyrk3	HCV	0.010305490358099627	1
dyrk4	HCV	-0.07619647008431235	1
eef2k	HCV	0.03112868221432094	1
egfr	HCV	-0.05989576086056569	1
eif2ak3	HCV	0.47862571075783	1
eif2ak4	HCV	-0.39555697886180763	0.9820647355109648
epha1	HCV	0.689489372547249	1
epha2	HCV	0.17791994432059352	1
epha3	HCV	-0.6426643129438784	0.5272886425147215
epha4	HCV	0.25556693710490075	1
epha5	HCV	0.12287461540392247	1
epha7	HCV	0.07354558810851806	1
epha8	HCV	0.19093188392359411	1
ephb1	HCV	0.5618664498456956	1
ephb2	HCV	0.29950531442326545	1
ephb3	HCV	-0.08970103098513174	1
ephb4	HCV	0.09262323422538289	1
ephb6	HCV	0.43303117297700383	1
erbb2	HCV	-0.4191797772696606	0.9551168645862662
erbb3	HCV	-0.21896852726457558	1
erbb4	HCV	-0.19775072860470538	1
erk8	HCV	-0.22618568583057425	1
ern1	HCV	-0.06890222231343829	1
evi1	HCV	-0.17918020286186592	1
fastk	HCV	0.1192268060945779	1
fer	HCV	-0.10577851144161718	1
fes	HCV	-0.3802859835937214	0.9922779131269994
fgfr1	HCV	0.18844899081482983	1
fgfr2	HCV	-0.16358363393826952	1
fgfr3	HCV	0.023153796157981982	1
fgfr4	HCV	-0.7021181876263691	0.4041257740714427
fgr	HCV	-0.035954684949074216	1
flj10074	HCV	0.2561155217939763	1
flj10842	HCV	-0.3828616043521079	0.9905553487613408
flj12476	HCV	0.04433007299162572	1
flj13052	HCV	0.018346000365191885	1
flj23074	HCV	-0.01787834778359246	1
flj25006	HCV	-0.7415974236239956	0.3298492151311744
flj32685	HCV	-0.5318865948305411	0.7652287500317402
flj34389	HCV	-0.2803347878659896	1
flt1	HCV	-0.4173018535468254	0.9575076200189043
flt3	HCV	-0.011835263181751468	1
flt4	HCV	-0.5811203276714333	0.6611589378045228
fn3k	HCV	-0.06363389237176034	1
fn3krp	HCV	0.19661123885725054	1
frap1	HCV	-0.035392902960398445	1
frk	HCV	-0.024177297783592247	1
fuk	HCV	-0.4719362428064228	0.8767987325001354
fyn	HCV	0.33580203312754725	1
gak	HCV	-0.17657376276345244	1
galk1	HCV	-0.47836106773831105	0.8656198535610139
galk2	HCV	0.1732361178699593	1
gck	HCV	-0.13448616945519246	1
gfra2	HCV	0.17550930085393723	1
gk	HCV	-0.05649917244210549	1
gk2	HCV	0.1903615048361662	1
gne	HCV	0.16751236053164464	1
grk1	HCV	0.16645715491581065	1
grk4	HCV	-0.041073791511616276	1
grk5	HCV	0.11168115705614762	1
grk6	HCV	-0.36347037161731754	1
grk7	HCV	0.07141685575632735	1
gsg2	HCV	-0.2881581611749744	1
gsk3a	HCV	-0.018661922272774564	1
gsk3b	HCV	0.45527673232529087	1
gucy2c	HCV	-0.07450963651414931	1
gucy2d	HCV	0.3278838397462539	1
gucy2f	HCV	0.021351746124885433	1
guk1	HCV	0.2770745637645067	1
hak	HCV	-0.08786523099091838	1
hck	HCV	0.1096013890152241	1
hipk1	HCV	0.13342411321553163	1
hipk2	HCV	-0.1722351123135909	1
hipk3	HCV	0.27856910567486226	1
hipk4	HCV	0.14566187059915242	1
hk1	HCV	0.10551907192493862	1
hk2	HCV	-0.9045406315249068	0.11353802810064982
hk3	HCV	-0.09489270261243926	1
hri	HCV	0.028087481517524538	1
hsmdpkin	HCV	-0.04874347096447326	1
hspb8	HCV	-0.6743993970956595	0.4601782764106419
hunk	HCV	0.11828525244063184	1
ick	HCV	0.5007415531287163	1
igf1r	HCV	0.2179314088844437	1
ihpk1	HCV	-0.38742024636144806	0.9875065480962913
ihpk2	HCV	0.20717473227068495	1
ihpk3	HCV	0.2434875130902593	1
ikbkap	HCV	-0.10661936936283414	1
ikbkb	HCV	0.012601870451357147	1
ikbke	HCV	0.43186929864525164	1
il2	HCV	0.042026807005156375	1
ilk	HCV	-0.18323417641081877	1
ilkap	HCV	-0.24385022724551586	1
insr	HCV	-0.10621824420862597	1
insrr	HCV	0.06872877528209909	1
ipmk	HCV	0.10955233854558237	1
irak1	HCV	-0.7647410525672933	0.29001007652569283
irak2	HCV	-0.3195955717391648	1
irak3	HCV	0.23568437092488792	1
itk	HCV	0.12911500312133944	1
itpk1	HCV	0.1566382293976554	1
itpka	HCV	-0.34251554282505925	1
itpkb	HCV	-0.3906962693371098	0.9853155576639542
itpkc	HCV	0.06193088652130892	1
jak1	HCV	-0.2993821898536827	1
jak2	HCV	-0.023073550085170383	1
jak3	HCV	-0.04869379838346861	1
jik	HCV	0.07890220600834884	1
kdr	HCV	0.01541966483361449	1
khk	HCV	0.37459088284339936	1
kiaa0999	HCV	-0.029245557813099902	1
kiaa1361	HCV	0.03739421230413826	1
kiaa1639	HCV	-0.024761368816329562	1
kiaa1765	HCV	0.5804184457664119	1
kiaa1804	HCV	0.3927579721304498	1
kiaa1811	HCV	0.47952772737861066	1
kif13b	HCV	0.4029892784660553	1
kit	HCV	0.17825867098889203	1
ksr2	HCV	0.10990288472073503	1
lak	HCV	-0.1933237940237907	1
lats1	HCV	0.45534007784614117	1
lats2	HCV	-0.04183876884497647	1
lck	HCV	-0.17784418457189977	1
lcp2	HCV	-0.6761026373307957	0.456635479693524
lim	HCV	-0.00895724295574301	1
limk1	HCV	0.14057198261109755	1
limk2	HCV	-0.2848977458565941	1
lmtk2	HCV	0.36713317820319635	1
lmtk3	HCV	0.21382380702699536	1
lrrk1	HCV	-0.9138148910174303	0.10525950135344725
ltk	HCV	-0.2970602669149753	1
lyk5	HCV	-0.024020405002962264	1
lyn	HCV	0.0724546667182512	1
magi-3	HCV	0.20664897389668804	1
mak	HCV	-0.29890733327960967	1
malt1	HCV	-0.05712398155706319	1
map2k1	HCV	-0.2246839356890244	1
map2k1ip1	HCV	-0.5302945679403569	0.7685378412468012
map2k2	HCV	-0.2637734029388158	1
map2k3	HCV	-0.2996925320590189	1
map2k4	HCV	-0.12418704282430823	1
map2k5	HCV	0.1560551498540017	1
map2k6	HCV	-0.1057079909811143	1
map2k7	HCV	0.6179207616367568	1
map3k1	HCV	0.31295144798740693	1
map3k10	HCV	0.1367259999491679	1
map3k11	HCV	-0.052725166309904405	1
map3k12	HCV	0.3223807075580082	1
map3k13	HCV	0.16864111653099625	1
map3k14	HCV	0.3641147730423396	1
map3k2	HCV	-0.10451514644336601	1
map3k3	HCV	-0.4073981738523552	0.9701158403341125
map3k4	HCV	-0.08556445416557977	1
map3k5	HCV	-0.060936844249654065	1
map3k6	HCV	-0.0022089475753916572	1
map3k7	HCV	-0.3801610267146815	0.9923614837638556
map3k8	HCV	0.12712154417129118	1
map3k9	HCV	-0.22208381574842478	1
map4k1	HCV	0.25204450529295064	1
map4k2	HCV	-0.08076116838892809	1
map4k3	HCV	0.05019455850760694	1
map4k4	HCV	0.12556422271813594	1
map4k5	HCV	-0.4224561602165675	0.9509457525040915
mapk1	HCV	0.2998709139821454	1
mapk10	HCV	0.2436234405928464	1
mapk11	HCV	0.47063657493312355	1
mapk12	HCV	0.2875379704360409	1
mapk13	HCV	-0.1625355153640853	1
mapk14	HCV	0.252889781470076	1
mapk3	HCV	0.04685268463746551	1
mapk4	HCV	0.12745989318035514	1
mapk6	HCV	-0.24897726800101372	1
mapk7	HCV	0.456550014891739	1
mapk8	HCV	0.05156490951843069	1
mapk8ip1	HCV	0.39931151063838344	1
mapk8ip2	HCV	-0.06593114043104822	1
mapk8ip3	HCV	-0.017541931714518032	1
mapk9	HCV	0.05085946184406514	1
mapkapk2	HCV	-0.13067633034205237	1
mapkapk3	HCV	0.058282251458544806	1
mapkapk5	HCV	-0.07948570388507245	1
march4	HCV	-0.7905199982371974	0.24882060240852816
mark1	HCV	0.30379665785828247	1
mark2	HCV	0.01528046013143078	1
mark3	HCV	-0.11412317109322545	1
mark4	HCV	0.40305859574543745	1
mast2	HCV	-0.12403259735806717	1
mast3	HCV	0.21148660286784263	1
mastl	HCV	0.08712619038477809	1
matk	HCV	0.18936471255644433	1
melk	HCV	-0.6269167478741454	0.5612829264248644
mertk	HCV	-0.3444341873366797	1
met	HCV	-0.40695150945448644	0.9706844818198053
mgc42105	HCV	0.04743306943035913	1
mgc45428	HCV	0.26080049361136054	1
mgc4796	HCV	-0.16178347164902138	1
mgc8407	HCV	-0.1959718890358438	1
midori	HCV	-0.14900259573077956	1
mink	HCV	-0.18238543198132387	1
mknk1	HCV	-0.025021301061682582	1
mknk2	HCV	-0.3769321570159887	0.9945209382822324
mos	HCV	-0.1422594856263926	1
mpp1	HCV	-0.26486242052153525	1
mpp2	HCV	0.28357129552561955	1
mpp3	HCV	-0.10085756881122984	1
mpzl1	HCV	0.7003403142947668	1
mrc2	HCV	0.5060975000424486	1
mst1r	HCV	0.215250468996328	1
musk	HCV	-0.06501475871616223	1
mvd	HCV	0.3688426990664949	1
mvk	HCV	0.1745303726887747	1
mylk	HCV	0.12463297995674623	1
mylk2	HCV	0.30783827931421776	1
myo3a	HCV	0.46311044154278963	1
myo3b	HCV	-0.6480186965475945	0.515730129463178
nagk	HCV	-0.20603833929341964	1
nek1	HCV	-0.08600318351401628	1
nek11	HCV	0.08042770750396651	1
nek2	HCV	0.11214656913110804	1
nek3	HCV	0.24090616843444587	1
nek4	HCV	-0.5373893492544571	0.7537910560863119
nek6	HCV	0.1509153619369926	1
nek7	HCV	-0.09273332471149191	1
nek8	HCV	-0.2047088807888645	1
nek9	HCV	0.1146163135209983	1
nlk	HCV	-0.16495004707114747	1
nme1	HCV	0.4998954958528752	1
nme2	HCV	-0.05527051891498695	1
nme3	HCV	0.08767538966621163	1
nme4	HCV	-0.1793932672482175	1
nme5	HCV	-0.21026146620239644	1
nme6	HCV	-0.2844099071062614	1
nme7	HCV	0.42676988353575546	1
npr1	HCV	0.4377916851568216	1
npr2	HCV	0.11514708565787227	1
nrbp	HCV	-0.36702191974737747	1
ntrk1	HCV	-0.4078050438944848	0.969597860422697
ntrk2	HCV	0.1749633145637536	1
ntrk3	HCV	0.17920810975317603	1
nyd-sp25	HCV	0.03158762947626218	1
osr1	HCV	0.13909144872300233	1
pace-1	HCV	0.6885952400764386	1
pacsin1	HCV	0.10392736793433123	1
pak1	HCV	0.12236747757811914	1
pak2	HCV	0.03677108294894127	1
pak3	HCV	0.36290958221955477	1
pak4	HCV	0.03308183866575468	1
pak6	HCV	-0.06462806474773385	1
pak7	HCV	0.11828424058724159	1
pank1	HCV	0.023350490948908148	1
pank3	HCV	0.1780487781823313	1
pank4	HCV	0.07558882474204971	1
papss1	HCV	-0.31745548497174564	1
papss2	HCV	-0.22243321387293133	1
pask	HCV	0.11412628154446569	1
pck1	HCV	-0.7952806128282379	0.2418865931190607
pck2	HCV	-0.5546472008169708	0.7179199251723525
pctk1	HCV	-0.24655331041536754	1
pctk2	HCV	-0.295243098536624	1
pctk3	HCV	-0.43716000837696173	0.9311465699779151
pdgfra	HCV	0.051520326484570673	1
pdgfrb	HCV	0.33229897806596254	1
pdk1	HCV	-0.029163849786056132	1
pdk2	HCV	-0.1798842819795199	1
pdk3	HCV	0.4337563417940234	1
pdk4	HCV	-0.38092614658461643	0.9918497748023883
pdpk1	HCV	-0.3547643582306841	1
pdxk	HCV	-0.11380892272437151	1
pfkfb1	HCV	-0.6992636956920122	0.40972357202242027
pfkfb2	HCV	0.17427030819806608	1
pfkfb3	HCV	-1.3695853794860309	0.0016841747425051419
pfkfb4	HCV	0.030083282998796094	1
pfkl	HCV	0.3422791099553365	1
pfkm	HCV	0.0921500471215454	1
pfkp	HCV	-0.3483437852009509	1
pftk1	HCV	0.15168624366205857	1
pgk1	HCV	-0.06138143442985776	1
pgk2	HCV	-0.07297338733852236	1
phka1	HCV	-0.20874253389736536	1
phka2	HCV	-0.12979301506467755	1
phkg1	HCV	0.28320941240446845	1
phkg2	HCV	-0.17659940144019404	1
pi4k2b	HCV	0.23711868063226513	1
pi4kii	HCV	-0.5371975731147535	0.7541896704206956
pik3c2a	HCV	0.17207596861623503	1
pik3c2b	HCV	0.54054846043136	1
pik3c2g	HCV	0.4761012056697217	1
pik3ca	HCV	0.3401376199298327	1
pik3cb	HCV	0.06031785443516138	1
pik3cg	HCV	-0.49424930223258146	0.8379751080853388
pik3r1	HCV	0.3924164053825419	1
pik3r2	HCV	-0.7030473723480615	0.40230359749824424
pik3r3	HCV	0.09831383492477103	1
pik3r4	HCV	-0.39315298712498287	0.9836725151065083
pik4ca	HCV	-2.6880281491527627	2.7068092678876963e-18
pik4cb	HCV	0.30955445434917106	1
pim1	HCV	0.27065359411504664	1
pim2	HCV	-0.03848702326921388	1
pink1	HCV	-0.0017311002039850525	1
pip5k1a	HCV	0.46880169434782143	1
pip5k2a	HCV	0.1670941267171392	1
pip5k2b	HCV	0.07037101208247531	1
pip5k2c	HCV	0.23304429735691412	1
pip5kl1	HCV	0.21965200274848704	1
pitpnm3	HCV	0.3013329738784737	1
pkia	HCV	0.6013913272898617	1
pkib	HCV	-0.6214979822869534	0.573075383414602
pklr	HCV	-0.2778970471325693	1
pkm2	HCV	0.21191397062082384	1
pkmyt1	HCV	-0.2339054560434434	1
pkn3	HCV	-0.22145296687247762	1
plk1	HCV	-0.15344101882131614	1
plk2	HCV	0.21631928430915132	1
plk3	HCV	0.2111984642958307	1
plk4	HCV	0.09479763659435396	1
pmvk	HCV	0.1516908473094762	1
pnkp	HCV	-0.14338641076106656	1
ppp1r1b	HCV	0.6570471404777376	1
ppp2ca	HCV	0.3771113172254884	1
ppp2cb	HCV	0.5943723161216079	1
ppp4c	HCV	-0.39546922397382034	0.9821234256121636
prkaa1	HCV	0.25997077805467056	1
prkaa2	HCV	-0.11020519728065124	1
prkaca	HCV	-0.4137488947951748	0.9620308364489217
prkacb	HCV	-0.055789344194833335	1
prkacg	HCV	-0.4576942454597438	0.9000101022174573
prkag1	HCV	-0.13434733874192573	1
prkag3	HCV	-0.034368527101109096	1
prkar1a	HCV	-0.9177480087511785	0.1022904939328199
prkar2a	HCV	0.39654942146270505	1
prkar2b	HCV	0.03584775831919583	1
prkca	HCV	-0.09959377040214232	1
prkcabp	HCV	-0.20764368495929825	1
prkcb1	HCV	0.07872003063348272	1
prkcd	HCV	-0.008391009808868762	1
prkce	HCV	0.3561978350851207	1
prkcg	HCV	0.09780894951538728	1
prkch	HCV	0.507735234418961	1
prkci	HCV	0.016048210804450617	1
prkcm	HCV	0.13850387696568847	1
prkcn	HCV	0.07312485412391466	1
prkcq	HCV	-0.17430335722737073	1
prkcsh	HCV	0.1201060938837473	1
prkcz	HCV	0.10671317003218521	1
prkd2	HCV	0.21541084014700398	1
prkdc	HCV	0.35684228059511025	1
prkg1	HCV	0.18661992294755358	1
prkg2	HCV	-0.23389409384611717	1
prkr	HCV	0.07725138711672477	1
prkra	HCV	0.2697109049352604	1
prkwnk1	HCV	0.037174774201310025	1
prkwnk2	HCV	0.12573263377800883	1
prkwnk3	HCV	5.307224995395737e-4	1
prkx	HCV	-0.08302754627177387	1
prky	HCV	-0.14030234817735207	1
prpf4b	HCV	0.35551491275766073	1
prps1	HCV	-0.42284776654520007	0.9504472045885136
prps1l1	HCV	-0.2535412495229308	1
prps2	HCV	-0.0037227999464421145	1
prpsap1	HCV	0.05857387747191684	1
prpsap2	HCV	-0.13254540457792033	1
pskh1	HCV	-0.7047029266299625	0.3990569747786584
pskh2	HCV	-0.5549557484818923	0.7172785965781469
ptk2	HCV	0.05822607438600578	1
ptk2b	HCV	0.38942835022279904	1
ptk6	HCV	0.37287183994141665	1
ptk7	HCV	0.03635633757971415	1
ptk9	HCV	0.4148090991416931	1
ptk9l	HCV	0.06452404730344624	1
ptpn5	HCV	0.37894314449906	1
ptprg	HCV	0.368849676605288	1
ptprj	HCV	-0.4110178935577853	0.9655076315740043
ptprr	HCV	-0.7487106212726989	0.3169666297145657
[truncated: 857 more rows]
