# Supplementary material for: Host factor prioritization for pan-viral genetic perturbation screens using random intercept models and network propagation
Source: PLoS Comput Biol. 2020 Feb 10;16(2):e1007587. doi: 10.1371/journal.pcbi.1007587 (PMC7034926; doi:10.1371/journal.pcbi.1007587)
Supplement: S1 Data — Pharmacological inhibition screen, validation screen of network hits for HCV, and other relevant data to reproduce results and figures. (ZIP) [file pcbi.1007587.s008.zip › perturbator-final_gene_effects.tsv]

GeneSymbol	Rank	Effect	CHIKV	DENV	HCV	SARS
ubc	1	NA	NA	NA	NA	NA
plk1	2	-0.14	-0.11	-0.25	-0.15	-3.77
dyrk1b	3	-0.15	-0.26	-0.14	-0.15	-3.97
pik4ca	4	-0.13	-0.12	-0.48	-2.69	-0.51
mapk3	5	-0.06	-0.52	-0.33	0.05	-0.93
pik3r1	6	0.06	0.47	0.36	0.39	0.51
dusp1	7	-0.12	-1.45	0.02	-0.13	-2.05
pck1	8	-0.11	-0.69	-0.84	-0.8	-1.08
ep300	9	NA	NA	NA	NA	NA
mapk1	10	0.03	-0.09	-0.14	0.3	0.74
pkn3	11	-0.11	-0.11	-0.63	-0.22	-2.37
dgke	12	-0.11	-1.16	0.02	-0.13	-1.98
plcg1	13	NA	NA	NA	NA	NA
cdk6	14	0.09	0.16	0.7	0.47	1.22
lats1	15	0.08	0.47	0.41	0.46	0.99
csnk2b	16	-0.1	-1.02	-0.82	-0.46	-0.62
cdk5r2	17	-0.1	0.78	-1.51	-0.1	-2.19
shc1	18	-0.07	-0.97	-1.24	-0.63	0.76
mapk14	19	0.03	-0.06	0.15	0.25	0.59
camkk2	20	-0.1	-1.66	-0.85	-0.48	0.09
ptprg	21	0.1	1.1	0.5	0.37	0.94
rock1	22	0.08	1.29	0.1	0.63	0.46
fgfr2	23	-0.08	-1.24	-0.59	-0.16	-0.34
akt1	24	0.03	0.21	0.1	0.43	0.06
fes	25	-0.09	0.07	-0.33	-0.38	-2.05
prkacg	26	-0.04	-0.25	0.89	-0.46	-1.39
erbb4	27	-0.08	-0.84	-0.92	-0.2	-0.3
map3k7	28	-0.07	-0.53	-0.73	-0.38	-0.43
rac1	29	-0.02	-0.48	-0.22	-0.09	0.07
mapk8	30	-0.02	-0.36	-0.22	0.05	-0.08
bub1b	31	-0.08	-1.94	0.09	0.04	-0.69
mapk11	32	0.03	-0.2	0.41	0.47	0.1
pfkp	33	-0.09	-2.12	-0.23	-0.35	0.16
kit	34	-0.07	-2.07	0.43	0.18	-0.62
mapk13	35	-0.03	-0.19	-0.41	-0.16	-0.08
pip5k1a	36	0.08	1.28	-0.17	0.47	0.65
tlr4	37	0.07	0.45	1.19	-0.02	0.52
src	38	0.02	-0.05	0.02	0.14	0.47
cdk4	39	-0.05	0.78	-0.57	-0.8	-0.98
eif2ak3	40	0.08	1.16	-0.03	0.48	0.72
prkaa1	41	0.05	0.55	0.36	0.26	0.28
prkaca	42	-0	0.56	-0.03	-0.41	-0.11
ppp2cb	43	0.06	0.73	0.26	0.59	0.23
mapk12	44	-0.03	-0.43	-0.19	0.29	-0.49
map3k9	45	-0.07	-0.45	-0.21	-0.22	-1.3
smad7	46	-0.07	-0.69	0.3	-0.37	-1.33
ptprr	47	-0.08	-0.23	-0.96	-0.75	-0.32
mapk10	48	0.04	0.39	-0.31	0.24	0.79
grk7	49	0.07	0.43	0.69	0.07	0.91
raf1	50	0.05	1.22	-0.09	-0.16	0.44
pfkfb3	51	-0.07	-1.05	-0.34	-1.37	0.54
prkd2	52	0.07	0.48	0.18	0.22	1.25
adra1b	53	-0.07	-0.63	-0.58	-0.55	-0.4
jak2	54	0.05	0.15	0.36	-0.02	0.9
aurkb	55	0.05	0.59	-0.18	0.12	1.09
lrrk1	56	-0.06	-0.14	-0.05	-0.91	-0.68
epha5	57	0.07	1.43	-0.21	0.12	0.65
camk4	58	0.06	0.31	0.57	0.75	0.28
prkacb	59	-0.02	-0.82	-0.36	-0.06	0.65
rps6ka6	60	0.07	0.7	0.39	0.02	0.91
fyn	61	0.01	0.82	-0.17	0.34	-0.8
fgr	62	-0.05	-1.26	-0.13	-0.04	-0.11
cdkn2d	63	-0.07	-0.88	-0.71	-0.37	-0.12
prkaa2	64	-0.02	0.01	-0.67	-0.11	0.02
cdk5r1	65	-0.03	-0.74	0.4	-1.3	0.62
pdgfrb	66	-0.04	-0.14	0.07	0.33	-1.6
ptk2b	67	0.06	0.68	0.06	0.39	0.54
taf1	68	-0.04	0	0.25	-0.99	-0.31
tk2	69	-0.07	-0.05	-1.27	0.09	-0.88
acvr1c	70	0.06	1.05	0.3	0.21	0.35
ptk2	71	-0.04	-1.2	-0.44	0.06	0.33
trpm7	72	-0.07	-0.23	-1.46	-1.14	0.74
dnajc3	73	0.07	1.26	0.1	0.69	-0.11
hipk2	74	-0.07	-0.85	0.2	-0.17	-1.13
cdkn1c	75	-0.07	-0.14	-0.6	-0.8	-0.46
cdk2	76	0.05	0.32	0.5	0.02	0.57
prkra	77	-0.07	-0.73	-1.04	0.27	-0.51
pdk2	78	-0.06	-0.74	-0.41	-0.18	-0.59
ntrk1	79	-0.03	-0.17	-0.4	-0.41	0.02
pdgfra	80	-0.05	-1.12	0.54	0.05	-0.87
adrbk2	81	0.05	0.5	0.33	0.25	0.35
lats2	82	0.05	1.29	-0	-0.04	0.12
mapkapk3	83	-0.06	-1.6	0.04	0.06	-0.33
nek9	84	0.06	1.26	0.21	0.11	0.34
prkcg	85	-0.03	0.17	0.01	0.1	-1.13
map3k1	86	0.04	0.06	0.4	0.31	0.51
mapkapk5	87	-0.06	-0.59	-0.24	-0.08	-0.85
cdkn1b	88	-0.05	-0.76	-0.35	-0.21	-0.12
mylk	89	0.06	0.63	0.36	0.12	0.61
nme1	90	0.06	1.02	0.24	0.5	-0.1
akap13	91	0.06	0.36	0.73	0.69	0.09
flt1	92	-0.05	-1.09	-0.43	-0.42	0.37
prkcq	93	-0.04	0.27	-0.86	-0.17	-0.42
rps6ka5	94	-0.06	-0.16	-0.65	0.07	-0.96
clk4	95	0.05	0.31	-0.2	0.45	0.94
tnfrsf10a	96	0.06	-0.12	0.49	0.47	0.96
prps1	97	-0.04	0.29	-0.2	-0.42	-0.94
dyrk1a	98	0.03	0.15	0.25	0.1	0.53
mapk7	99	0.05	0.31	0.19	0.46	0.61
adrb2	100	0.06	1.17	-0.14	0.39	0.28
