# Supplementary material for: Host factor prioritization for pan-viral genetic perturbation screens using random intercept models and network propagation
Source: PLoS Comput Biol. 2020 Feb 10;16(2):e1007587. doi: 10.1371/journal.pcbi.1007587 (PMC7034926; doi:10.1371/journal.pcbi.1007587)
Supplement: S1 Data — Pharmacological inhibition screen, validation screen of network hits for HCV, and other relevant data to reproduce results and figures. (ZIP) [file pcbi.1007587.s008.zip › validation_screen/validation_data.csv]

Triplicate	Type	Readout	UBC_3	UBC_3__1	UBC_3__2	UBC_5	UBC_5__1	UBC_5__2	PLCG1_2	PLCG1_2__1	PLCG1_2__2	PLCG1_3	PLCG1_3__1	PLCG1_3__2	EP300_7	EP300_7__1	EP300_7__2	EP300_10	EP300_10__1	EP300_10__2	CDS1_6	CDS1_6__1	CDS1_6__2	CDS1_9	CDS1_9__1	CDS1_9__2	CDS2_5	CDS2_5__1	CDS2_5__2	CDS2_8	CDS2_8__1	CDS2_8__2	PI4K	PI4K__1	PI4K__2	negative	negative__1	negative__2
1	viability	Fluc	280159	259761	221858	259618	164397	143719	175523	204708	128949	80418	82990	65082	45619	78596	35938	4578	26074	20295	79128	73487	34690	29894	31347	9530	137852	127503	89621	88168	75349	97057	90849	119385	53423	83010	64420	47597
1	replication	Rluc	205765	205042	167623	468105	276653	295434	366382	362814	321303	190341	203398	199148	245810	220194	205247	120613	189420	193779	369657	364888	306192	282629	365073	168251	339313	272675	236416	418680	417575	380715	33175	44132	30760	329468	346053	323622
2	viability	Fluc	453909	499507	506772	493804	449720	397880	421681	482172	436192	356661	293005	312768	151571	158850	167692	127203	117018	99915	191425	298463	271775	279190	258438	228339	107221	150057	279402	293257	266460	166225	255122	305448	243163	194093	196972	72436
2	replication	Rluc	338508	395819	462900	416647	470043	470779	690652	703819	728317	551047	546285	471659	537560	528255	505394	452128	464619	431949	816587	907619	899685	695612	736947	648875	285030	430789	523711	630796	693511	604927	60402	69182	65628	610187	616852	562085
3	viability	Fluc	588773	605964	535977	531140	392763	340186	621941	598310	558237	450757	385730	299595	161818	173408	159014	134680	124604	78528	245196	265683	281121	359315	382544	265144	361498	384693	249985	174718	220883	151680	191848	223052	195675	235441	244146	75943
3	replication	Rluc	118409	158332	166e3	236526	185279	175864	393493	363087	351217	260812	247106	203009	243457	223332	227186	209060	193028	193793	366048	401686	410132	344804	347949	290242	267682	279375	280937	324734	316363	245974	19177	22240	18604	330737	312836	307829
