# Supplementary material for: Host factor prioritization for pan-viral genetic perturbation screens using random intercept models and network propagation
Source: PLoS Comput Biol. 2020 Feb 10;16(2):e1007587. doi: 10.1371/journal.pcbi.1007587 (PMC7034926; doi:10.1371/journal.pcbi.1007587)
Supplement: S1 Data — Pharmacological inhibition screen, validation screen of network hits for HCV, and other relevant data to reproduce results and figures. (ZIP) [file pcbi.1007587.s008.zip › compound_screen/compounds.tsv]

a-674563
alsterpaullone
az191
bci_hydrochlorid
bix02189
dioctanoylglycol
ellagic acid
flavopiridol hydrochloride
gdc-0068
gsk650394
gsk2606414
irak1-4-inhibitor
myriocin
neratinib
pik-93
purvalanol b
quercetin_dihydrate
regorafenib
ro3280
sb-216763
staurosporine
sto-609
tae684
temozolomide
tideglusib
y-27632_dihydrochloride
ihpc
