# Supplementary material for: Host factor prioritization for pan-viral genetic perturbation screens using random intercept models and network propagation
Source: PLoS Comput Biol. 2020 Feb 10;16(2):e1007587. doi: 10.1371/journal.pcbi.1007587 (PMC7034926; doi:10.1371/journal.pcbi.1007587)
Supplement: S1 Data — Pharmacological inhibition screen, validation screen of network hits for HCV, and other relevant data to reproduce results and figures. (ZIP) [file pcbi.1007587.s008.zip › README.md]

# Data sets

This zip file contains data to reproduce the results of the analysis:

- validation_screen: data to reproduce the HCV validation screen
- compound_screen: data to reproduce the pharmacological inhibition screen

- diffusion-fit.rds: results from the network diffusion as serialized R object used for plotting
- diffusion-gene_effects.tsv: results from the network diffusion, i.e., the final ranking of genes according to their stationary distribution, as tsv file

- lmm-fit.rds: results from fitting the mixed effects models as serialized R object  used for plotting
- lmm-gene_effects.tsv: inferred gene effects from the LMM which are used for network diffusion
- lmm-nested_gene_effects.tsv: the virus-specific gene effects obained from the LMM
- lmm-predictability...: results from predictability analysis used for plotting

- perturbatr-stability_...: results from the stability analysis used for plotting
- perturbator-final_gene_effects.rds: final hit list obtained after LMM and network diffusion as R object
- perturbator-final_gene_effects.tsv: final hit list obtained after LMM and network diffusion as tsv file
- rnai_screen_...-hcv_kinome.rds: raw and normalized HCV kinome data used for visualization of normalization

The relevant screening data are available from our R-package perturbatr at https://bioconductor.org/packages/release/bioc/html/perturbatr.html
